# Supplementary material for: Morphometric Relationships between Length and Weight of 109 Fish Species in the Caribbean Sea (French West Indies)
Source: Animals (Basel). 2023 Dec 14;13(24):3852. doi: 10.3390/ani13243852 (PMC10740606; doi:10.3390/ani13243852)
Supplement: Supplementary file 1 [file animals-13-03852-s001.zip]

Archive with 2 entries (2 files):
- Figure S1.tiff
- Supplementary Tables RTP Antilles v3.xlsx
