# Supplementary material for: Morphometric Relationships between Length and Weight of 109 Fish Species in the Caribbean Sea (French West Indies)
Source: Animals (Basel). 2023 Dec 14;13(24):3852. doi: 10.3390/ani13243852 (PMC10740606; doi:10.3390/ani13243852)
Supplement: Supplementary file 1 [file animals-13-03852-s001.zip › Supplementary Tables RTP Antilles v3.xlsx]

## Sheet: Table S1
Famille	Latin name	N	TL (cm)			FL (cm)			WT (g)
			Mean	SD	Range (min-max)	Mean	SD	Range (min-max)	Mean	SD	Range (min-max)
Acanthuridae	Acanthurus bahianus	1187	18.0316	2.38935	10-27	15.984	2.03325	9.5-23.5	110.487	44.8334	19.2-632
	Acanthurus chirurgus	314	21.4475	3.38335	12.5-31	20.0971	3.23116	12-29	220.043	98.2184	25.8-490.1
	Acanthurus coeruleus	986	18.5331	2.8123	9.5-28	16.5788	2.35172	9-24.5	155.542	67.8003	19.7-258
	Acanthurus tractus	99	17.2172	2.00776	13.5-24.5	15.2273	1.70897	12-21	99.3232	35.3584	44-3790
Albulidae	Albula vulpes	74	51.4527	12.655	18-73.5	43.8919	10.9237	15-64	1551.9	1063.1	52-238.5
Balistidae	Balistes capriscus	12	18.75	4.08503	6.5-22.5	17.5455	3.85212	6.5-21	153.9	66.3943	8.6-2242.9
	Balistes vetula	107	43.0234	9.00347	21.5-66	31.2383	5.79008	18-45	905.379	445.409	164.4-4200
	Canthidermis sufflamen	19	44.1053	5.10051	36.5-57.5	42.4722	4.31236	37-54	1867.1	792.051	1087.2-756
	Melichthys niger	62	25.0726	3.9348	15-31.5	23.5645	3.46932	14.5-29	415.461	168.483	77-199
	Xanthichthys ringens	13	16.9231	1.42567	14.5-19.5	16.2308	1.21869	14-18	111.831	33.5319	64.2-955
Belonidae	Tylosurus crocodilus	13	74.3077	2.93217	69-78	70.4615	2.80427	65.5-75	564.992	150.11	369.6-1268.9
Carangidae	Caranx bartholomaei	127	26.3858	8.08327	18-45.5	22.1969	6.7059	15.5-38.5	273.011	249.245	59-1663.4
	Caranx crysos	273	27.785	7.28071	15.5-57	23.4579	5.84735	13-47	282.612	245.935	45-4600
	Caranx latus	203	42.1108	13.1355	20.5-73	35.3522	11.187	17-63	1175.89	966.271	111-3100
	Caranx lugubris	12	49.8333	6.66562	40-61	42.7083	5.79317	34-53	1642.23	694.693	840.6-1855.5
	Caranx ruber	907	32.0399	5.68063	18-55	26.9665	4.86288	15-47.5	365.81	201.051	60.4-292.2
	Chloroscombrus chrysurus	17	27.3235	3.74143	21-34	22.9706	3.07968	17.5-28	175.194	56.4755	81-90.7
	Decapterus punctatus	25	14.98	2.38109	11.5-20.5	13.66	2.1341	10.5-19	36.664	18.8532	15-342
	Selar crumenophthalmus	47	20.4787	2.0105	16-29	18.2553	1.78013	14.5-26	105.543	41.6812	44.3-394
	Selene brownii	20	26.575	1.88597	21-29	21.725	1.55302	17-24	276.99	67.2332	131.4-539.2
	Selene vomer	18	28.8889	3.62689	23.5-35	23.6056	2.80881	19.5-28	349.422	121.086	144-652.5
	Seriola dumerili	12	29.1667	4.68745	23.5-40	25.5	4.16833	20.5-35	307.758	152.889	114.6-652.2
	Seriola rivoliana	404	36.2752	7.70215	22.5-87	31.6611	6.89156	20-80	633.166	689.103	146.1-200
	Trachinotus goodei	21	22.4762	1.62185	19.5-26	17.9762	1.07433	16-20	148.619	26.7483	96-1878
Chaetodontidae	Chaetodipterus faber	10	22.95	8.1592	13-42	21.3	7.27393	12.5-38	494	522.515	77-43.7
	Chaetodon capistratus	96	8.99792	0.625996	7.5-10.5	8.99783	0.608987	7.5-10.5	24.026	4.96041	13-45.9
	Chaetodon sedentarius	21	10.1857	0.589015	9.5-11.5	10.1	0.574456	9.5-11.5	30.6048	6.54744	22.5-105.2
	Chaetodon striatus	87	11.592	1.32294	8-14	11.7312	1.25734	8-14	54.5046	17.1584	16.5-1046.3
Dactylopteridae	Dactylopterus volitans	82	35.6951	3.06212	26-43	33.8537	2.86217	24.5-41	521.393	148.168	233.4-435.2
Diodontidae	Diodon holocanthus	12	19.5417	1.65149	17-23	19.5909	1.71647	17-23	261.383	72.8958	165.4-1489
Elopidae	Elops saurus	17	54.9118	6.45399	43-65.5	46.6471	5.81773	36-55.5	914.029	324.279	376.3-672
Gerreidae	Diapterus auratus	370	25.0527	5.07397	16-37.5	20.2851	3.81822	13-30	257.027	130.143	67.7-118
	Eucinostomus argenteus	24	14.3333	3.14466	9-20.5	12.125	2.54644	8-17.5	43.75	28.579	12.2-1115.3
	Gerres cinereus	439	21.2847	9.07146	8.5-45	17.123	6.93771	7-37	193.614	194.628	8-2245
Haemulidae	Anisotremus surinamensis	34	31.4559	9.39678	19.5-50.5	27.75	8.17209	17-44.5	742.059	603.918	131-2245
	Brachygenys chrysargyreum	261	13.1314	3.02771	8-21	11.6827	2.5808	7-18.5	35.2301	26.1056	6.2-178.2
	Haemulon aurolineatum	965	12.4466	2.75135	7-23.5	10.9404	2.53551	6-22	30.2603	25.4178	5-740.2
	Haemulon bonariense	75	28.5467	3.27126	19.5-36	26.0667	3.09875	18-34	375.088	135.015	114-476.6
	Haemulon carbonarium	133	23.203	3.90971	16-31.5	20.6917	3.5624	14-28	210.688	97.953	65.7-120.3
	Haemulon flavolineatum	444	18.3176	1.91145	8.5-23	16.3519	1.78728	7.5-21	97.0982	28.5668	8.3-1065.4
	Haemulon parra	290	27.4931	4.30316	18.5-40.5	24.7872	3.80068	16-36.5	349.611	162.225	121-927.7
	Haemulon plumierii	781	25.3572	4.2228	11.5-37.5	22.5455	3.68713	10.5-34	275.378	130.364	11.5-705
	Haemulon sciurus	131	27.7977	3.21719	19.5-36	25	2.8392	17.5-32	351.586	118.282	116-75
	Haemulon striatum	230	12.9065	2.01758	9-18	11.1935	1.82987	8-16	28.9609	15.1717	9-383.5
Holocentridae	Holocentrus adscensionis	1044	23.9853	2.34847	14-31.5	19.421	2.04797	12-25.5	158.872	48.2712	37.4-227.5
	Holocentrus rufus	1189	22.4214	1.59791	16.5-28	18.1627	1.26736	13-22.5	109.565	21.1006	44.3-163.1
	Myripristis jacobus	93	16.7957	1.52089	12.5-20.5	14.5161	1.39979	10.5-18.5	92.5129	25.5091	38-103.9
	Neoniphon marianus	11	16.2273	1.30321	15-20	14.4091	1.0405	13.5-17.5	68.0818	13.2038	54-103.9
Kyphosidae	Kyphosus sectatrix	81	32.679	9.86774	22-52.5	29	8.66346	19.5-46.5	815.927	755.074	174.4-688.4
Labridae	Bodianus rufus*	35	28.1714	4.38495	18.5-37.5	25.8714	3.4045	18-33	352.757	137.548	119-244
	Clepticus parrae*	16	21.375	1.77218	18.5-25	19.25	1.53093	17-22.5	155.4	37.9227	101.6-833.8
	Halichoeres radiatus	27	28.3519	4.44684	20-37.5	27.7407	4.26087	20-36	442.9	197.648	127.1-1848
	Lachnolaimus maximus*	29	29.069	6.20862	18.5-48.5	26.6897	5.17856	18-43	494.941	347.98	127-5001
Lutjanidae	Etelis oculatus	87	55.4253	12.5372	23-83	44.5402	9.88009	20-70	1544.67	983.584	139.9-3415
	Lutjanus analis	223	29.7354	11.2371	10.5-61	27.1211	9.93098	10-55.5	518.511	534.346	11.1-1678.5
	Lutjanus apodus	201	27.0597	3.77032	17.5-45.5	25.3625	3.43655	16.5-42.5	356.76	173.054	90.2-1300
	Lutjanus buccanella	934	19.5808	7.09466	8-44	18.1354	6.45837	7.5-41	147.612	140.793	7.8-1330
	Lutjanus cyanopterus	13	41.6923	3.30814	36-47.5	39.5385	3.23717	34-45.5	963.223	211.564	668.5-1673
	Lutjanus griseus	223	28.6188	7.0296	16.5-48	27.3744	6.48644	16-46.5	387.465	282.078	61.2-5500
	Lutjanus jocu	15	43.0333	9.7339	27.5-68.5	40.2667	8.88607	26.5-63.5	1367.79	1294.9	167-738.2
	Lutjanus mahogoni	152	22.8421	4.2837	16-37.5	21.375	4.11322	14.5-35	179.184	111.425	60-1315
	Lutjanus synagris	278	22.3867	6.90328	8-46	20.9137	6.29032	8-41.5	198.441	183.19	7.8-3773.5
	Lutjanus vivanus	623	26.2006	6.89743	16.5-67	24.0313	6.21087	15-61	279.266	315.677	61.5-1386.7
	Ocyurus chrysurus	1501	27.5993	5.62877	10.5-52	22.6346	4.41466	9-43	218.855	145.936	13.5-1152.2
	Pristipomoides macrophthalmus	24	35.25	5.80948	24-45	30.9375	5.04007	21-39	591.092	268.959	181.1-516.7
	Rhomboplites aurorubens	653	18.7427	4.29934	9-35.5	17.072	3.86717	8.5-32	94.6347	64.7835	10-504.4
Malacanthidae	Malacanthus plumieri	23	41.1957	4.34326	30.5-50	35.8261	3.66715	28-42.5	332.209	98.7398	139.9-1025
Monacanthidae	Aluterus monoceros	27	39.5	5.26519	19.5-48.5	39.5	5.26519	19.5-48.5	618.196	173.564	152-1380
	Aluterus scriptus	49	41.5714	6.73932	28-60	41.1875	6.25635	28-57	413.222	244.441	119.4-1139
	Cantherhines macrocerus	272	26.9596	3.50449	14-37	26.9052	3.46052	14-37	376.608	154.4	59.9-129.2
	Cantherhines pullus	34	15.3676	1.87204	10.5-18.5	15.3676	1.87204	10.5-18.5	79.8971	25.8081	28-466
Mullidae	Mulloidichthys martinicus	543	23.5359	3.06845	11-33	19.9659	2.61763	9.5-28.5	156.965	58.6408	13.5-287.4
	Pseudupeneus maculatus	406	21.8633	1.5715	17-28	19.282	1.50652	15-24.5	134.667	31.8117	58.2-1952
Muraenidae	Gymnothorax moringa	44	72.9432	11.6552	46-100	72.6286	12.2418	46-100	794.111	384.022	116.5-1041.8
Ostraciidae	Acanthostracion polygonius	84	26.6488	3.64559	18.5-38	26.6216	3.70519	18.5-38	405.75	162.275	172-678.5
	Lactophrys triqueter	72	17.7778	2.67173	12-28.5	17.7778	2.67173	12-28.5	192.36	90.3061	58.8-754
Polynemidae	Polydactylus oligodon	28	29.8929	4.81322	23-42	24.8393	4.08843	18.5-35	300.293	162.465	132.7-140.9
	Polydactylus virginicus	11	20.2273	1.54278	17.5-23	16.7727	1.13545	15-19	84.8091	22.5679	50-335.1
Pomacanthidae	Holacanthus tricolor*	72	17.0833	3.22856	11.5-23.5	16.6594	2.85963	11.5-22.5	148.211	75.5961	46.3-161.3
	Abudefduf saxatilis	93	15.2581	1.08661	12.5-18.5	13.1452	0.988049	10.5-16	79.9849	17.2683	44-1208
Priacanthidae	Heteropriacanthus cruentatus	70	22.1643	4.0415	14.5-43	22.3828	3.92681	14.5-43	202.66	140.542	60.3-640.8
	Priacanthus arenatus	85	28.3941	4.64891	19.5-37	27.6812	4.01812	19.5-35	346.074	131.586	115.5-244.2
Scaridae	Scarus iseri*	39	19.2949	2.03721	16-23	19.2949	2.03721	16-23	141.677	45.41	77-734
	Scarus taeniopterus*	329	20.0228	2.18595	10.5-32.5	20.0231	2.13475	10.5-30.5	157.11	61.9968	36.3-1310
	Scarus vetula*	22	32.1591	3.82393	26.5-39	30.2727	2.96083	25.5-35	670.418	239.294	366.4-239.5
	Sparisoma aurofrenatum*	758	18.3964	1.63028	12-24	18.1025	1.42782	12-23	114.724	29.3267	29.8-1056
	Sparisoma chrysopterum	850	25.3259	4.08163	12.5-40.5	23.6147	3.49715	12.5-36	285.75	146.33	33-571
	Sparisoma frondosum	44	23.9886	3.25697	17.5-31.5	22.7386	2.8274	17.5-29.5	247.227	105.788	100-1113.5
	Sparisoma rubripinne*	1486	27.4952	2.80072	17.5-38	26.8926	2.603	16.5-37	418.498	121.826	85-1290.5
	Sparisoma viride*	357	27.7185	4.74916	16-44	25.5952	3.74381	16-37	406.509	201.165	76.5-290
Sciaenidae	Larimus breviceps	13	21.6154	2.94275	15-26	21.6154	2.94275	15-26	148.077	67.6437	52.3-680
	Umbrina coroides	33	28.4697	2.03358	25-35.5	28.4697	2.03358	25-35.5	335.861	86.077	220-1315
Scombridae	Scomberomorus regalis	10	50.8636	4.32798	43-59	43.3636	3.89692	35.5-49.5	782.64	243.142	405-1388.6
Scorpaenidae	Pterois volitans	449	29.549	4.82337	16.5-44.5	30.0169	4.71354	16.5-44.5	366.646	192.126	58.9-585.3
	Scorpaena plumieri	49	23.5204	2.79752	17-29.5	23.5204	2.79752	17-29.5	323.588	112.69	124.3-373.2
Serranidae	Alphestes afer*	101	20.6436	2.03233	16.5-26.5	20.655	2.03186	16.5-26.5	159.693	56.4892	72.4-363
	Cephalopholis cruentata*	60	22.05	2.37118	15-30	22.1727	2.42753	15-30	169.367	56.002	48.4-645.5
	Cephalopholis fulva*	679	21.6325	2.20375	13-33	21.6341	2.22635	12.5-33	173.215	55.4628	40-1504
	Epinephelus guttatus*	220	25.7159	4.90639	18-45	25.9851	4.94297	18-45	277.628	213.271	77-1900.6
	Epinephelus striatus*	14	38.3214	4.98429	32-46	38.25	4.87614	32-45.5	982.786	471.258	498.9-189.9
	Paranthias furcifer	16	23.3125	1.96751	19.5-26.5	19.9688	1.89958	16.5-22.5	138.575	33.4759	80.1-379.5
	Rypticus saponaceus	29	25.0345	1.43798	22-27.5	25	1.34907	22.5-27.5	247.576	53.0669	153-673
Sparidae	Archosargus rhomboidalis	362	20.6851	2.91955	15.5-31.5	18.7997	2.52678	14-28.5	189.086	85.6089	72-1327.7
	Calamus bajonado	25	32.54	4.22118	24-43	27.92	3.6323	20-36	632.024	265.519	247.5-588.2
	Calamus calamus	44	23.8409	4.00677	16.5-30	20.7614	3.51699	14.5-27	255.616	121.158	77.6-292.1
	Calamus penna	11	23.3182	1.19226	20.5-25	20.6818	1.19226	18-22.5	215.118	50.8446	145.4-545.9
	Calamus pennatula	131	24.3015	3.38648	18.5-31.5	21.374	2.99704	16.5-28	275.676	114.27	118-8750
Sphyraenidae	Sphyraena barracuda	14	82.6071	20.6157	51-119	75.3571	19.1222	45-109	3311.59	2347.74	191.4-696
Synodontidae	Synodus intermedius	12	29.625	5.6867	23-40.5	27.4583	5.49795	21-38	271.142	198.56	93-696

## Sheet: Table S2
Famille	Latin name	Sex			Quarter			Geographical area
		F	Ind	M	Q2	Q3	Q4	Guadeloupe	Martinique
Acanthuridae	Acanthurus bahianus	405	352	430	503	456	228	840	347
	Acanthurus chirurgus	139	109	66	44	113	157	233	81
	Acanthurus coeruleus	308	186	492	208	507	271	895	91
	Acanthurus tractus	35	26	38			99		99
Albulidae	Albula vulpes	31	12	31	27	25	22	19	55
Balistidae	Balistes capriscus	7	2	3	4	2	6	2	10
	Balistes vetula	53	21	33	23	42	42	80	27
	Canthidermis sufflamen	12	2	5	2	15	2	17	2
	Melichthys niger	23	16	23	36	9	17	48	14
	Xanthichthys ringens	5	1	7		8	5	5	8
Belonidae	Tylosurus crocodilus	12		1	13			11	2
Carangidae	Caranx bartholomaei	26	57	44	1	87	39	33	94
	Caranx crysos	97	109	67	80	143	50	115	158
	Caranx latus	31	60	112	112	53	38	72	131
	Caranx lugubris	2	3	7	3	6	3	3	9
	Caranx ruber	388	245	274	366	364	177	544	363
	Chloroscombrus chrysurus	9	2	6	7	6	4		17
	Decapterus punctatus	7	12	6	1	2	22	7	18
	Selar crumenophthalmus	27	3	17	11	14	22	46	1
	Selene brownii	10	1	9	10	10			20
	Selene vomer	6		12	3	3	12		18
	Seriola dumerili	7	3	2	1	6	5	6	6
	Seriola rivoliana	178	49	177	42	214	148	73	331
	Trachinotus goodei		14	7	21				21
Chaetodontidae	Chaetodipterus faber	3	3	4		2	8	3	7
	Chaetodon capistratus	24	47	25	14	58	24	61	35
	Chaetodon sedentarius	3	13	5	4	10	7	6	15
	Chaetodon striatus	24	41	22	25	27	35	77	10
Dactylopteridae	Dactylopterus volitans	38	32	12	38	37	7	56	26
Diodontidae	Diodon holocanthus	2	10		10	1	1	11	1
Elopidae	Elops saurus	8	3	6	4	10	3		17
Gerreidae	Diapterus auratus	237	34	99	42	127	201		370
	Eucinostomus argenteus	18	4	2	4	20		2	22
	Gerres cinereus	168	125	146	110	56	273	31	408
Haemulidae	Anisotremus surinamensis	17	3	14	15	14	5	9	25
	Brachygenys chrysargyreum	66	76	119	106	126	29	5	256
	Haemulon aurolineatum	67	798	100	114	68	783	64	901
	Haemulon bonariense	42	2	31	17	24	34		75
	Haemulon carbonarium	67	13	53	53	23	57	74	59
	Haemulon flavolineatum	195	50	199	220	136	88	300	144
	Haemulon parra	147	28	115	141	102	47	47	243
	Haemulon plumierii	523	75	183	215	306	260	512	269
	Haemulon sciurus	90	8	33	66	23	42	71	60
	Haemulon striatum	13	185	32	18	17	195		230
Holocentridae	Holocentrus adscensionis	391	153	500	195	443	406	630	414
	Holocentrus rufus	363	287	539	305	597	287	1011	178
	Myripristis jacobus	29	27	37	30	29	34	47	46
	Neoniphon marianus	3	1	7	9		2		11
Kyphosidae	Kyphosus sectatrix	18	27	36	43	22	16	51	30
Labridae	Bodianus rufus	18	8	9	18	8	9	17	18
	Clepticus parrae	7	2	7	3	12	1		16
	Halichoeres radiatus	16	3	8	21	5	1	16	11
	Lachnolaimus maximus	17	10	2	11	9	9	20	9
Lutjanidae	Etelis oculatus	34	2	51	29	58		29	58
	Lutjanus analis	101	22	100	45	51	127	55	168
	Lutjanus apodus	100	42	59	106	58	37	71	130
	Lutjanus buccanella	311	422	201	248	188	498	188	746
	Lutjanus cyanopterus	7		6		1	12		13
	Lutjanus griseus	78	49	96	93	102	28	160	63
	Lutjanus jocu	7	1	7	4	6	5	3	12
	Lutjanus mahogoni	69	48	35	40	31	81	64	88
	Lutjanus synagris	118	49	111	73	125	80	70	208
	Lutjanus vivanus	174	248	201	262	141	220	513	110
	Ocyurus chrysurus	639	257	605	285	747	469	958	543
	Pristipomoides macrophthalmus		24		24			24
	Rhomboplites aurorubens	369	96	188	117	330	206	265	388
Malacanthidae	Malacanthus plumieri	5	10	8	8	10	5	12	11
Monacanthidae	Aluterus monoceros	9	1	17	8	19		1	26
	Aluterus scriptus	27	9	13	16	17	16	35	14
	Cantherhines macrocerus	108	70	94	142	48	82	234	38
	Cantherhines pullus	9	14	11	19	8	7	28	6
Mullidae	Mulloidichthys martinicus	225	70	248	120	175	248	286	257
	Pseudupeneus maculatus	138	99	169	81	139	186	383	23
Muraenidae	Gymnothorax moringa	22	6	16	14	11	19	21	23
Ostraciidae	Acanthostracion polygonius	47	11	26	51	9	24	64	20
	Lactophrys triqueter	20	31	21	51	12	9	70	2
Polynemidae	Polydactylus oligodon	15	2	11	20	8		2	26
	Polydactylus virginicus	1	5	5			11		11
Pomacanthidae	Holacanthus tricolor	29	29	14	35	13	24	52	20
	Abudefduf saxatilis	24	15	54	54	36	3	3	90
Priacanthidae	Heteropriacanthus cruentatus	27	22	21	26	16	28	42	28
	Priacanthus arenatus	71	2	12	62	21	2	57	28
Scaridae	Scarus iseri	26		13	4	35		34	5
	Scarus taeniopterus	137	38	154	86	76	167	243	86
	Scarus vetula	3	3	16	4	7	11	16	6
	Sparisoma aurofrenatum	270	108	380	330	210	218	518	240
	Sparisoma chrysopterum	421	67	362	199	407	244	637	213
	Sparisoma frondosum	30	6	8			44		44
	Sparisoma rubripinne	947	44	495	833	371	282	590	896
	Sparisoma viride	259	34	64	161	58	138	241	116
Sciaenidae	Larimus breviceps	10		3	4	7	2		13
	Umbrina coroides	29		4	30	3			33
Scombridae	Scomberomorus regalis	5	2	3	9		1	9	1
Scorpaenidae	Pterois volitans	271	24	154	273	55	121	284	165
	Scorpaena plumieri	11	25	13	25	15	9	33	16
Serranidae	Alphestes afer	46	18	37	25	59	17	85	16
	Cephalopholis cruentata	21	18	21	15	26	19	18	42
	Cephalopholis fulva	418	97	164	165	306	208	548	131
	Epinephelus guttatus	156	16	48	59	94	67	158	62
	Epinephelus striatus	7	4	3	10	1	3	14
	Paranthias furcifer	10	2	4	7	8	1	3	13
	Rypticus saponaceus	9	14	6	11	10	8	21	8
Sparidae	Archosargus rhomboidalis	170	35	157	267	52	43		362
	Calamus bajonado	11	1	13	8	9	8	19	6
	Calamus calamus	21	8	15	3	20	21	41	3
	Calamus penna	7		4	8	3		1	10
	Calamus pennatula	69	21	41	32	69	30	119	12
Sphyraenidae	Sphyraena barracuda	5		9	4	4	6	11	3
Synodontidae	Synodus intermedius	6	1	5	7		5	3	9

## Sheet: Table S3
Famille	Latin name	N	W/TL							TL/FL
			First data	P-value	a	b	Explanatory factors			First data	P-value	c	d
							Sex	Quarter	Area
Balistidae	Balistes capriscus	12		<0.001	0.01761	3.05476	no data	no data	no data		<0.001	1.08131	-0.47215
	Canthidermis sufflamen	19		<0.001	0.15825	2.28485	no data	no data	no data		<0.001	1.13377	-3.62597
	Xanthichthys ringens	13		<0.001	0.4983	1.912	no data	no data	no data		<0.001	1.13845	-1.55478
Belonidae	Tylosurus crocodilus	13		<0.001	0.01761	3.05476	no data	no data	no data		<0.001	1.08131	-0.47215
Carangidae	Caranx lugubris	12		<0.001	0.00452	3.25865	no data	no data	no data		<0.001	1.14759	0.82181
	Chloroscombrus chrysurus	17		<0.001	0.07498	2.33652	no data	no data	no data		<0.001	1.20887	-0.44482
	Decapterus punctatus	25		<0.001	0.008657	3.05591	no data	no data	no data		<0.001	1.10732	-0.14606
	Selene brownii	20		<0.001	0.001054	3.79702	no data	<0.001	no data		<0.001	1.16947	1.16818
	Selene vomer	18		<0.001	0.05377	2.60076	0.059	no data	no data		<0.001	1.22183	0.04696
	Seriola dumerili	12		<0.001	0.03314	2.69243	no data	no data	no data		<0.001	1.1223	0.54796
	Trachinotus goodei	21		<0.001	0.10266	2.33574	no data	no data	no data		<0.001	1.45383	-3.65815
Chaetodontidae	Chaetodipterus faber	10		<0.001	0.1002	2.6345	no data	no data	no data		<0.001	1.12058	-0.9184
	Chaetodon sedentarius	21		<0.001	0.010712	3.42236	no data	no data	no data		<0.001	1.1306	-1.00985
Diodontidae	Diodon holocanthus	12		<0.001	0.02872	3.05889	no data	no data	no data		no data	no data	no data
Elopidae	Elops saurus	17		<0.001	0.002337	3.20303	no data	no data	no data		<0.001	1.101	3.5554
Gerreidae	Eucinostomus argenteus	24		<0.001	0.011973	3.02663	no data	no data	no data		<0.001	1.2241	-0.50884
Holocentridae	Neoniphon marianus	11	*	<0.001	0.1919	2.1044	no data	no data	no data		<0.001	1.1737	-0.6842
Labridae	Clepticus parrae	16	*	<0.001	0.02609	2.83281	no data	no data	no data		<0.001	1.14	-0.57
	Halichoeres radiatus	27	*	<0.001	0.04244	2.75077	no data	no data	0.01364		<0.001	1.09241	2.7176
	Lachnolaimus maximus	29		<0.001	0.034934	2.80156	no data	no data	no data		<0.001	1.19566	-2.84271
Lutjanidae	Lutjanus cyanopterus	13		<0.001	0.03811	2.71365	no data	no data	no data		<0.001	1.01595	1.52315
	Lutjanus jocu	15		<0.001	0.002096	3.49508	no data	no data	no data		<0.001	1.09197	-0.93669
	Pristipomoides macrophthalmus	24		<0.001	0.005975	3.20335	no data	no data	no data		<0.001	1.14511	-0.17692
Malacanthidae	Malacanthus plumieri	23		<0.001	0.012199	2.73978	no data	no data	0.2135		<0.001	1.1535	-0.12974
Monacanthidae	Aluterus monoceros	27		<0.001	0.04789	2.56528	no data	no data	no data		no data	no data	no data
Polynemidae	Polydactylus oligodon	28	*	<0.001	0.006318	3.14437	0.5355	no data	no data		<0.001	1.16717	0.90113
	Polydactylus virginicus	11		<0.001	0.002853	3.41688	no data	no data	no data		<0.001	1.3093	-1.7332
	Scarus vetula	22	*	<0.001	0.05474	2.70288	0.03771	no data	no data		<0.001	1.28093	-6.61825
Sciaenidae	Larimus breviceps	13		<0.001	0.001119	3.80599	no data	no data	no data		no data	no data	no data
Scombridae	Scomberomorus regalis	11		<0.001	0.00916	3.13295	no data	no data	no data		<0.001	1.09926	3.18702
Serranidae	Epinephelus striatus	14		<0.001	0.001431	3.66313	no data	no data	no data		<0.001	1.02178	-0.761654
	Paranthias furcifer	16	*	<0.001	0.03002	2.67436	no data	no data	no data		<0.001	1.02463	2.85196
	Rypticus saponaceus	29	*	<0.001	0.01251	3.06906	no data	0.1649	no data		<0.001	1.00412	2.3116
Sparidae	Calamus bajonado	25		<0.001	0.018	2.99162	0.8875	no data	no data		<0.001	1.1516	0.3885
	Calamus penna	11		<0.001	0.002175	3.64806	no data	no data	no data		<0.001	1.00983	2.99709
Sphyraenidae	Sphyraena barracuda	14		<0.001	0.003001	3.11135	no data	no data	no data		<0.001	1.07633	1.49798
Synodontidae	Synodus intermedius	12	*	<0.001	0.001452	3.53203	no data	no data	no data		<0.001	1.034	1.23304

## Sheet: Table S4 
Famille	Latin name	Female		Male
		a	b	a	b
Balistidae	Melichthys niger	0.05134	2.7736	0.03134	2.92413
	Caranx crysos	0.024346	2.76947	0.030162	2.70724
	Selar crumenophthalmus	0.003891	3.37107	0.02393	2.75743
	Seriola rivoliana	0.0088348	3.06985	0.0068277	3.13373
	Chaetodon striatus	0.027873	3.08198	0.03811	2.94631
Dactylopteridae	Dactylopterus volitans	0.004174	3.27778	0.003884	3.29497
Gerreidae	Gerres cinereus	0.021463	2.84734	0.020799	2.85755
Haemulidae	Haemulon aurolineatum	0.0132422	3.00658	0.0119234	3.04472
	Haemulon chrysargyreum	0.010096	3.10403	0.012022	3.03633
Holocentridae	Holocentrus adscensionis	0.013559	2.9446	0.035863	2.63183
	Holocentrus rufus	0.16129	2.09807	0.10854	2.22069
Kyphosidae	Kyphosus sectatrix	0.01275	3.10008	0.018812	2.98584
Lutjanidae	Lutjanus buccanella	0.010495	3.08963	0.0099351	3.10737
	Lutjanus vivanus	0.019785	2.86294	0.0126782	2.99218
	Cantherhines macrocerus	0.004606	3.41362	0.009406	3.19448
	Pseudupeneus maculatus	0.01244	3.00955	0.008706	3.1197
Ostraciidae	Acanthostracion polygonius	0.06701	2.64642	0.04714	2.7368
Pomacanthidae	Holacanthus tricolor	0.09329	2.56976	0.04693	2.79702
	Scarus taeniopterus	0.01817	3.00684	0.008924	3.24472
	Sparisoma aurofrenatum	0.043349	2.70116	0.033676	2.78458
	Sparisoma chrysopterum	0.013231	3.07115	0.017357	2.97061
	Sparisoma rubripinne	0.041962	2.77221	0.05441	2.68848
	Sparisoma viride	0.040844	2.75702	0.05776	2.63587
Serranidae	Epinephelus guttatus	0.009378	3.13154	0.0045942	3.34756

## Sheet: Table S5
Latin name	Island	Sex	Sampling Date	W (g)	FL (cm)	TL (cm)
Abudefduf saxatilis	GUADELOUPE	F	2022-05-22	161.3	16	18.5
Abudefduf saxatilis	GUADELOUPE	F	2022-05-22	125	15.5	17.5
Abudefduf saxatilis	GUADELOUPE	M	2022-05-22	113	14.5	16.5
Abudefduf saxatilis	MARTINIQUE	M	2021-10-15	76	13	15
Abudefduf saxatilis	MARTINIQUE	F	2021-10-15	84	13	15.5
Abudefduf saxatilis	MARTINIQUE	F	2021-10-15	63	12	13.5
Abudefduf saxatilis	MARTINIQUE	F	2022-04-26	95	14	16.5
Abudefduf saxatilis	MARTINIQUE	F	2022-04-26	104	14.5	16.5
Abudefduf saxatilis	MARTINIQUE	M	2022-04-26	64	13	14.5
Abudefduf saxatilis	MARTINIQUE	I	2022-04-26	53	11.5	13
Abudefduf saxatilis	MARTINIQUE	M	2022-04-26	52	11	13
Abudefduf saxatilis	MARTINIQUE	M	2022-04-26	80	12.5	16
Abudefduf saxatilis	MARTINIQUE	M	2022-04-26	90	14	16
Abudefduf saxatilis	MARTINIQUE	M	2022-04-28	75	12.5	15
Abudefduf saxatilis	MARTINIQUE	F	2022-04-28	88	13	15.5
Abudefduf saxatilis	MARTINIQUE	M	2022-04-28	89	14	16.5
Abudefduf saxatilis	MARTINIQUE	I	2022-04-28	67	12.5	14.5
Abudefduf saxatilis	MARTINIQUE	M	2022-04-28	77	13	15
Abudefduf saxatilis	MARTINIQUE	M	2022-04-28	62	12	14
Abudefduf saxatilis	MARTINIQUE	M	2022-04-28	97	14	16.5
Abudefduf saxatilis	MARTINIQUE	M	2022-04-28	99	13.5	16.5
Abudefduf saxatilis	MARTINIQUE	M	2022-04-28	84	14	15.5
Abudefduf saxatilis	MARTINIQUE	M	2022-04-28	49	11	13
Abudefduf saxatilis	MARTINIQUE	M	2022-04-28	90	13.5	16
Abudefduf saxatilis	MARTINIQUE	M	2022-04-28	94	14	16.5
Abudefduf saxatilis	MARTINIQUE	M	2022-04-28	87	13	15.5
Abudefduf saxatilis	MARTINIQUE	I	2022-04-28	60	12	14
Abudefduf saxatilis	MARTINIQUE	F	2022-04-28	69	12.5	14
Abudefduf saxatilis	MARTINIQUE	M	2022-04-28	85	13.5	15.5
Abudefduf saxatilis	MARTINIQUE	M	2022-04-28	84	13	15.5
Abudefduf saxatilis	MARTINIQUE	M	2022-04-28	69	13	15.5
Abudefduf saxatilis	MARTINIQUE	M	2022-04-28	93	13	15.5
Abudefduf saxatilis	MARTINIQUE	F	2022-04-28	74	12.5	14.5
Abudefduf saxatilis	MARTINIQUE	M	2022-04-28	89	14	16
Abudefduf saxatilis	MARTINIQUE	M	2022-04-28	87	13.5	15.5
Abudefduf saxatilis	MARTINIQUE	I	2022-04-28	82	13.5	15.5
Abudefduf saxatilis	MARTINIQUE	M	2022-04-28	44	11	13
Abudefduf saxatilis	MARTINIQUE	M	2022-04-28	92	13.5	15.5
Abudefduf saxatilis	MARTINIQUE	M	2022-04-28	91	14	16
Abudefduf saxatilis	MARTINIQUE	M	2022-04-28	74	13	15.5
Abudefduf saxatilis	MARTINIQUE	I	2022-04-28	79	13.5	16
Abudefduf saxatilis	MARTINIQUE	M	2022-04-28	66	12	14
Abudefduf saxatilis	MARTINIQUE	I	2022-04-28	52	11.5	13
Abudefduf saxatilis	MARTINIQUE	F	2022-04-28	94	13	15
Abudefduf saxatilis	MARTINIQUE	I	2022-04-28	89	14.5	16
Abudefduf saxatilis	MARTINIQUE	M	2022-04-28	73	12.5	14.5
Abudefduf saxatilis	MARTINIQUE	M	2022-04-28	79	12.5	15
Abudefduf saxatilis	MARTINIQUE	F	2022-04-28	66	13.5	16
Abudefduf saxatilis	MARTINIQUE	I	2022-04-28	70	13	15
Abudefduf saxatilis	MARTINIQUE	M	2022-04-28	70	12	14.5
Abudefduf saxatilis	MARTINIQUE	F	2022-04-28	71	13.5	15.5
Abudefduf saxatilis	MARTINIQUE	F	2022-04-28	83	13	15
Abudefduf saxatilis	MARTINIQUE	I	2022-04-28	79	14	16.5
Abudefduf saxatilis	MARTINIQUE	M	2022-04-28	79	14.5	16.5
Abudefduf saxatilis	MARTINIQUE	M	2022-04-28	75	13.5	15.5
Abudefduf saxatilis	MARTINIQUE	I	2022-04-28	81	13.5	15
Abudefduf saxatilis	MARTINIQUE	F	2022-04-28	83	13.5	16
Abudefduf saxatilis	MARTINIQUE	M	2022-08-22	109.9	13.5	15.5
Abudefduf saxatilis	MARTINIQUE	F	2022-08-30	89	13	15
Abudefduf saxatilis	MARTINIQUE	M	2022-08-30	79.1	13.5	15.5
Abudefduf saxatilis	MARTINIQUE	I	2022-08-30	62.2	12	14
Abudefduf saxatilis	MARTINIQUE	F	2022-08-30	48.8	10.5	12.5
Abudefduf saxatilis	MARTINIQUE	M	2022-08-30	64.2	12.5	14.5
Abudefduf saxatilis	MARTINIQUE	F	2022-08-30	76.3	13	14.5
Abudefduf saxatilis	MARTINIQUE	M	2022-08-30	86.6	14	16
Abudefduf saxatilis	MARTINIQUE	M	2022-08-30	69.3	13	15.5
Abudefduf saxatilis	MARTINIQUE	F	2022-08-30	110.8	15.5	17
Abudefduf saxatilis	MARTINIQUE	M	2022-08-30	104.7	15	17
Abudefduf saxatilis	MARTINIQUE	M	2022-08-30	85.8	13	15.5
Abudefduf saxatilis	MARTINIQUE	M	2022-08-30	74	12.5	15
Abudefduf saxatilis	MARTINIQUE	F	2022-08-30	48	11	13
Abudefduf saxatilis	MARTINIQUE	I	2022-08-30	89.7	13.5	16
Abudefduf saxatilis	MARTINIQUE	F	2022-08-30	70.2	12.5	14.5
Abudefduf saxatilis	MARTINIQUE	M	2022-08-30	85.1	14	16
Abudefduf saxatilis	MARTINIQUE	M	2022-08-30	83.5	13.5	15.5
Abudefduf saxatilis	MARTINIQUE	M	2022-08-30	62.9	13	14.5
Abudefduf saxatilis	MARTINIQUE	I	2022-08-30	85	13	15.5
Abudefduf saxatilis	MARTINIQUE	F	2022-08-30	88.3	13.5	15.5
Abudefduf saxatilis	MARTINIQUE	M	2022-08-30	66.5	13	15
Abudefduf saxatilis	MARTINIQUE	M	2022-08-30	95.2	14.5	16.5
Abudefduf saxatilis	MARTINIQUE	M	2022-08-30	79.9	13	15
Abudefduf saxatilis	MARTINIQUE	M	2022-08-30	90.4	13	15
Abudefduf saxatilis	MARTINIQUE	M	2022-08-30	80.4	14	16
Abudefduf saxatilis	MARTINIQUE	I	2022-08-30	57.9	12.5	14
Abudefduf saxatilis	MARTINIQUE	M	2022-08-30	80.5	13.5	15.5
Abudefduf saxatilis	MARTINIQUE	F	2022-08-30	74.9	12.5	14
Abudefduf saxatilis	MARTINIQUE	M	2022-08-30	79.5	13	15
Abudefduf saxatilis	MARTINIQUE	F	2022-08-30	55.6	11.5	13.5
Abudefduf saxatilis	MARTINIQUE	M	2022-08-30	87.7	14	16.5
Abudefduf saxatilis	MARTINIQUE	M	2022-08-30	89.9	13.5	16
Abudefduf saxatilis	MARTINIQUE	F	2022-08-30	84.3	13.5	16
Abudefduf saxatilis	MARTINIQUE	M	2022-08-30	69.9	13	15
Abudefduf saxatilis	MARTINIQUE	I	2022-08-30	72.3	13	15.5
Acanthostracion polygonius	GUADELOUPE	F	2021-11-08	319.4	24.5	24.5
Acanthostracion polygonius	GUADELOUPE	F	2021-11-08	222.3	21	21
Acanthostracion polygonius	GUADELOUPE	F	2021-11-08	498.9	29	29
Acanthostracion polygonius	GUADELOUPE	M	2021-11-09	443	28	28
Acanthostracion polygonius	GUADELOUPE	I	2021-11-09	356.7	27	27
Acanthostracion polygonius	GUADELOUPE	F	2021-11-09	469	27	27
Acanthostracion polygonius	GUADELOUPE	M	2021-11-09	314.5	25	25
Acanthostracion polygonius	GUADELOUPE	I	2021-11-16	235	22.5	22.5
Acanthostracion polygonius	GUADELOUPE	M	2021-11-16	403.2	26.5	26.5
Acanthostracion polygonius	GUADELOUPE	M	2021-11-16	226.3	23.5	23.5
Acanthostracion polygonius	GUADELOUPE	M	2021-11-16	283.3	23.5	23.5
Acanthostracion polygonius	GUADELOUPE	I	2021-11-17	383.6	26.5	26.5
Acanthostracion polygonius	GUADELOUPE	I	2021-11-18	351.2	26	26
Acanthostracion polygonius	GUADELOUPE	I	2021-11-18	738.7	33.5	33.5
Acanthostracion polygonius	GUADELOUPE	I	2021-11-18	609.6	31	31
Acanthostracion polygonius	GUADELOUPE	I	2021-11-18	621	30	30
Acanthostracion polygonius	GUADELOUPE	F	2022-05-23	632	33	33
Acanthostracion polygonius	GUADELOUPE	F	2022-05-23	601.5	31	31
Acanthostracion polygonius	GUADELOUPE	I	2022-05-23	676.2	34	34
Acanthostracion polygonius	GUADELOUPE	F	2022-05-23	314.3	24.5	24.5
Acanthostracion polygonius	GUADELOUPE	F	2022-05-23	1041.8	38	38
Acanthostracion polygonius	GUADELOUPE	F	2022-05-23	528.4	31	31
Acanthostracion polygonius	GUADELOUPE	F	2022-05-23	298	24.5	24.5
Acanthostracion polygonius	GUADELOUPE	F	2022-05-23	419.5	31.5	31.5
Acanthostracion polygonius	GUADELOUPE	F	2022-05-23	443.1	28.5	28.5
Acanthostracion polygonius	GUADELOUPE	F	2022-05-23	497.7	27.5	27.5
Acanthostracion polygonius	GUADELOUPE	F	2022-05-23	505.2	27.5	27.5
Acanthostracion polygonius	GUADELOUPE	M	2022-05-23	458.7	28	28
Acanthostracion polygonius	GUADELOUPE	M	2022-05-23	320.1	24	24
Acanthostracion polygonius	GUADELOUPE	F	2022-05-23	221	22	22
Acanthostracion polygonius	GUADELOUPE	F	2022-05-23	325.4	25.5	25.5
Acanthostracion polygonius	GUADELOUPE	I	2022-05-23	342.5	26	26
Acanthostracion polygonius	GUADELOUPE	M	2022-05-23	278.1	23.5	23.5
Acanthostracion polygonius	GUADELOUPE	F	2022-05-23	388.4	25	25
Acanthostracion polygonius	GUADELOUPE	M	2022-05-23	351.9	25.5	25.5
Acanthostracion polygonius	GUADELOUPE	F	2022-05-23	300.2	24	24
Acanthostracion polygonius	GUADELOUPE	M	2022-05-23	333.2	25.5	25.5
Acanthostracion polygonius	GUADELOUPE	M	2022-05-23	345.6	26.5	26.5
Acanthostracion polygonius	GUADELOUPE	F	2022-05-23	326.7	24	24
Acanthostracion polygonius	GUADELOUPE	F	2022-05-23	258.5	22.5	22.5
Acanthostracion polygonius	GUADELOUPE	M	2022-05-23	274.8	23	23
Acanthostracion polygonius	GUADELOUPE	F	2022-05-26	353.1	25	25
Acanthostracion polygonius	GUADELOUPE	F	2022-05-28	390.3	25	25
Acanthostracion polygonius	GUADELOUPE	F	2022-05-28	332.5	25	25
Acanthostracion polygonius	GUADELOUPE	F	2022-05-28	264.5	24	24
Acanthostracion polygonius	GUADELOUPE	M	2022-05-28	303.1	24	24
Acanthostracion polygonius	GUADELOUPE	M	2022-05-28	322.7	25.5	25.5
Acanthostracion polygonius	GUADELOUPE	F	2022-05-28	303.2	25	25
Acanthostracion polygonius	GUADELOUPE	I	2022-05-28	258.6	22.5	22.5
Acanthostracion polygonius	GUADELOUPE	F	2022-05-29	510.3	28.5	28.5
Acanthostracion polygonius	GUADELOUPE	F	2022-05-29	422.2	27.5	27.5
Acanthostracion polygonius	GUADELOUPE	F	2022-05-31	354.4	26	26
Acanthostracion polygonius	GUADELOUPE	M	2022-05-31	299.1	27.5	27.5
Acanthostracion polygonius	GUADELOUPE	M	2022-05-31	413.3	27.5	29
Acanthostracion polygonius	GUADELOUPE	F	2022-06-02	189.8	21	21
Acanthostracion polygonius	GUADELOUPE	F	2022-09-19	236.9	22.5	22.5
Acanthostracion polygonius	GUADELOUPE	F	2022-09-22	695.7	31.5	31.5
Acanthostracion polygonius	GUADELOUPE	F	2022-09-22	637.2	30	30
Acanthostracion polygonius	GUADELOUPE	F	2022-09-22	446.9	27	27
Acanthostracion polygonius	GUADELOUPE	I	2022-09-22	204.4	20.5	20.5
Acanthostracion polygonius	GUADELOUPE	F	2022-09-22	288.4	24	24
Acanthostracion polygonius	GUADELOUPE	F	2022-09-22	283.1	24	24
Acanthostracion polygonius	GUADELOUPE	F	2022-09-22	268.8	24	24
Acanthostracion polygonius	GUADELOUPE	F	2022-09-27	780.9	33	33
Acanthostracion polygonius	MARTINIQUE	F	2021-10-18	731.4	34	34
Acanthostracion polygonius	MARTINIQUE	F	2021-10-19	674	32	32
Acanthostracion polygonius	MARTINIQUE	F	2021-10-19	614.7	31.5	31.5
Acanthostracion polygonius	MARTINIQUE	F	2021-10-19	583.5	30.5	30.5
Acanthostracion polygonius	MARTINIQUE	M	2021-10-19	576.2	31	31
Acanthostracion polygonius	MARTINIQUE	M	2021-10-19	491.1	28.5	28.5
Acanthostracion polygonius	MARTINIQUE	M	2021-10-19	309.8	25.5	25.5
Acanthostracion polygonius	MARTINIQUE	F	2021-10-19	321.4	25	25
Acanthostracion polygonius	MARTINIQUE	F	2022-04-22	626	NA	31
Acanthostracion polygonius	MARTINIQUE	F	2022-04-22	451	NA	28.5
Acanthostracion polygonius	MARTINIQUE	M	2022-04-22	255	NA	23
Acanthostracion polygonius	MARTINIQUE	M	2022-04-22	374	NA	26.5
Acanthostracion polygonius	MARTINIQUE	F	2022-04-22	470	NA	29
Acanthostracion polygonius	MARTINIQUE	M	2022-04-22	535	NA	30.5
Acanthostracion polygonius	MARTINIQUE	M	2022-04-22	385	NA	28
Acanthostracion polygonius	MARTINIQUE	M	2022-04-22	302	NA	25.5
Acanthostracion polygonius	MARTINIQUE	M	2022-04-22	257	NA	23.5
Acanthostracion polygonius	MARTINIQUE	F	2022-04-22	216	NA	21.5
Acanthostracion polygonius	MARTINIQUE	M	2022-05-02	220	22.5	22.5
Acanthostracion polygonius	MARTINIQUE	F	2022-05-02	172	18.5	18.5
Acanthurus bahianus	GUADELOUPE	F	2021-11-07	103.2	15.5	17
Acanthurus bahianus	GUADELOUPE	I	2021-11-07	164.2	17.5	20
Acanthurus bahianus	GUADELOUPE	I	2021-11-07	210.3	19	22
Acanthurus bahianus	GUADELOUPE	I	2021-11-07	162	18	20.5
Acanthurus bahianus	GUADELOUPE	I	2021-11-07	221.1	21.5	24.5
Acanthurus bahianus	GUADELOUPE	I	2021-11-07	178.3	18	21.5
Acanthurus bahianus	GUADELOUPE	F	2021-11-07	140.8	17	19
Acanthurus bahianus	GUADELOUPE	I	2021-11-07	159.1	19	21
Acanthurus bahianus	GUADELOUPE	I	2021-11-07	142.2	17	19
Acanthurus bahianus	GUADELOUPE	I	2021-11-07	174.9	17.5	20.5
Acanthurus bahianus	GUADELOUPE	I	2021-11-07	164.5	18	20.5
Acanthurus bahianus	GUADELOUPE	I	2021-11-07	159.8	18	21
Acanthurus bahianus	GUADELOUPE	I	2021-11-07	181.5	18	20.5
Acanthurus bahianus	GUADELOUPE	I	2021-11-07	186.3	18.5	21
Acanthurus bahianus	GUADELOUPE	I	2021-11-07	130.5	18	20
Acanthurus bahianus	GUADELOUPE	I	2021-11-07	158.2	18	21
Acanthurus bahianus	GUADELOUPE	F	2021-11-07	166.5	18	21
Acanthurus bahianus	GUADELOUPE	I	2021-11-07	145.1	17	19.5
Acanthurus bahianus	GUADELOUPE	F	2021-11-07	135.6	17	19.5
Acanthurus bahianus	GUADELOUPE	I	2021-11-07	172.1	18	20
Acanthurus bahianus	GUADELOUPE	I	2021-11-07	133.1	16.5	18.5
Acanthurus bahianus	GUADELOUPE	I	2021-11-07	126.5	16	18.5
Acanthurus bahianus	GUADELOUPE	I	2021-11-07	167.7	18	21
Acanthurus bahianus	GUADELOUPE	I	2021-11-07	146.9	17.5	20.5
Acanthurus bahianus	GUADELOUPE	F	2021-11-08	258.3	21.5	23
Acanthurus bahianus	GUADELOUPE	M	2021-11-08	208.2	20.5	23.5
Acanthurus bahianus	GUADELOUPE	F	2021-11-08	119.3	16	17
Acanthurus bahianus	GUADELOUPE	M	2021-11-08	182.3	19	22
Acanthurus bahianus	GUADELOUPE	M	2021-11-08	176.5	19.5	22
Acanthurus bahianus	GUADELOUPE	F	2021-11-08	111.3	16	18
Acanthurus bahianus	GUADELOUPE	F	2021-11-08	105	15.5	17.5
Acanthurus bahianus	GUADELOUPE	I	2021-11-09	153.3	19	22
Acanthurus bahianus	GUADELOUPE	I	2021-11-09	135.3	17.5	20.5
Acanthurus bahianus	GUADELOUPE	I	2021-11-09	119.8	16.5	19
Acanthurus bahianus	GUADELOUPE	I	2021-11-09	108.3	17.5	19.5
Acanthurus bahianus	GUADELOUPE	M	2021-11-09	148.1	19	21.5
Acanthurus bahianus	GUADELOUPE	I	2021-11-09	134.5	17.5	20.5
Acanthurus bahianus	GUADELOUPE	I	2021-11-09	98.4	16	19
Acanthurus bahianus	GUADELOUPE	M	2021-11-09	90.2	14.5	16
Acanthurus bahianus	GUADELOUPE	I	2021-11-09	123.5	17.5	20
Acanthurus bahianus	GUADELOUPE	F	2021-11-09	104.9	16	18
Acanthurus bahianus	GUADELOUPE	I	2021-11-09	99.5	15	17
Acanthurus bahianus	GUADELOUPE	M	2021-11-09	141.3	17.5	20.5
Acanthurus bahianus	GUADELOUPE	I	2021-11-09	153.1	19	22
Acanthurus bahianus	GUADELOUPE	I	2021-11-09	127.6	17	19
Acanthurus bahianus	GUADELOUPE	I	2021-11-09	134.8	18	20.5
Acanthurus bahianus	GUADELOUPE	I	2021-11-09	156.3	18.5	21.5
Acanthurus bahianus	GUADELOUPE	F	2021-11-09	105.6	16	18
Acanthurus bahianus	GUADELOUPE	I	2021-11-09	94.6	15.5	17.5
Acanthurus bahianus	GUADELOUPE	M	2021-11-09	90.9	15	17
Acanthurus bahianus	GUADELOUPE	I	2021-11-09	154	19.5	22
Acanthurus bahianus	GUADELOUPE	I	2021-11-09	128.2	17.5	19.5
Acanthurus bahianus	GUADELOUPE	F	2021-11-09	217.6	21	23.5
Acanthurus bahianus	GUADELOUPE	I	2021-11-09	147.3	18	20.5
Acanthurus bahianus	GUADELOUPE	M	2021-11-09	147.3	18	21
Acanthurus bahianus	GUADELOUPE	I	2021-11-09	105.2	16	18
Acanthurus bahianus	GUADELOUPE	M	2021-11-09	126	17	19
Acanthurus bahianus	GUADELOUPE	M	2021-11-09	125.6	17	19.5
Acanthurus bahianus	GUADELOUPE	M	2021-11-09	80.2	15	17.5
Acanthurus bahianus	GUADELOUPE	M	2021-11-09	116.8	17	18.5
Acanthurus bahianus	GUADELOUPE	I	2021-11-09	104.3	16.5	18.5
Acanthurus bahianus	GUADELOUPE	F	2021-11-09	78.1	15	17
Acanthurus bahianus	GUADELOUPE	M	2021-11-09	80.2	15	16.5
Acanthurus bahianus	GUADELOUPE	I	2021-11-10	177.7	18	21
Acanthurus bahianus	GUADELOUPE	I	2021-11-10	182.3	18	20.5
Acanthurus bahianus	GUADELOUPE	M	2021-11-10	152.2	17.5	19.5
Acanthurus bahianus	GUADELOUPE	I	2021-11-10	113.5	15.5	18
Acanthurus bahianus	GUADELOUPE	I	2021-11-10	126.6	16.5	19
Acanthurus bahianus	GUADELOUPE	M	2021-11-11	94.8	15.5	17.5
Acanthurus bahianus	GUADELOUPE	F	2021-11-11	97	15	17
Acanthurus bahianus	GUADELOUPE	I	2021-11-12	123.9	18	20
Acanthurus bahianus	GUADELOUPE	I	2021-11-12	169.1	19.5	22.5
Acanthurus bahianus	GUADELOUPE	I	2021-11-12	160.7	18.5	21
Acanthurus bahianus	GUADELOUPE	I	2021-11-12	134.5	17	19
Acanthurus bahianus	GUADELOUPE	I	2021-11-12	153.9	18	21
Acanthurus bahianus	GUADELOUPE	M	2021-11-12	111.2	16.5	18
Acanthurus bahianus	GUADELOUPE	M	2021-11-12	105.3	16	18.5
Acanthurus bahianus	GUADELOUPE	I	2021-11-12	123.8	17	19.5
Acanthurus bahianus	GUADELOUPE	M	2021-11-12	130.4	17.5	19.5
Acanthurus bahianus	GUADELOUPE	F	2021-11-12	99.4	16	18
Acanthurus bahianus	GUADELOUPE	I	2021-11-12	134.7	17	19
Acanthurus bahianus	GUADELOUPE	I	2021-11-15	90.6	14.5	16.5
Acanthurus bahianus	GUADELOUPE	F	2021-11-15	128.2	17.5	18.5
Acanthurus bahianus	GUADELOUPE	I	2021-11-15	122.4	16	18.5
Acanthurus bahianus	GUADELOUPE	I	2021-11-15	99.6	16	17.5
Acanthurus bahianus	GUADELOUPE	F	2021-11-15	135.2	17	19.5
Acanthurus bahianus	GUADELOUPE	I	2021-11-15	129	16	18.5
Acanthurus bahianus	GUADELOUPE	I	2021-11-15	92.7	14.5	16.5
Acanthurus bahianus	GUADELOUPE	I	2021-11-15	112.7	15.5	18
Acanthurus bahianus	GUADELOUPE	I	2021-11-15	82.4	14.5	16.5
Acanthurus bahianus	GUADELOUPE	I	2021-11-15	96.7	14.5	17
Acanthurus bahianus	GUADELOUPE	I	2021-11-15	91.5	14.5	16.5
Acanthurus bahianus	GUADELOUPE	I	2021-11-15	86.8	14	16
Acanthurus bahianus	GUADELOUPE	I	2021-11-15	77.2	13.5	15.5
Acanthurus bahianus	GUADELOUPE	I	2021-11-15	99.1	15	17
Acanthurus bahianus	GUADELOUPE	F	2021-11-15	120	15	17.5
Acanthurus bahianus	GUADELOUPE	I	2021-11-15	116.6	15.5	17.5
Acanthurus bahianus	GUADELOUPE	M	2021-11-15	106.8	15.5	17.5
Acanthurus bahianus	GUADELOUPE	I	2021-11-15	93.8	14.5	16.5
Acanthurus bahianus	GUADELOUPE	M	2021-11-15	102.2	15.5	17.5
Acanthurus bahianus	GUADELOUPE	M	2021-11-15	84.8	14.5	16.5
Acanthurus bahianus	GUADELOUPE	I	2021-11-15	95.7	15	17.5
Acanthurus bahianus	GUADELOUPE	I	2021-11-15	69.6	13	14.5
Acanthurus bahianus	GUADELOUPE	M	2021-11-15	91.9	14.5	16.5
Acanthurus bahianus	GUADELOUPE	M	2021-11-16	157.4	18.5	21.5
Acanthurus bahianus	GUADELOUPE	M	2021-11-16	186.9	19	21.5
Acanthurus bahianus	GUADELOUPE	I	2021-11-16	181.8	19	21.5
Acanthurus bahianus	GUADELOUPE	F	2021-11-16	122.5	16.5	19.5
Acanthurus bahianus	GUADELOUPE	M	2021-11-17	59	13.5	15
Acanthurus bahianus	GUADELOUPE	M	2021-11-17	124.5	16.5	18.5
Acanthurus bahianus	GUADELOUPE	M	2021-11-17	137.5	17	18.5
Acanthurus bahianus	GUADELOUPE	F	2021-11-17	84.6	14.5	16
Acanthurus bahianus	GUADELOUPE	M	2021-11-17	95.5	15.5	17.5
Acanthurus bahianus	GUADELOUPE	M	2021-11-17	100	16	18
Acanthurus bahianus	GUADELOUPE	M	2021-11-17	99.2	15.5	18
Acanthurus bahianus	GUADELOUPE	F	2021-11-17	71	14	16
Acanthurus bahianus	GUADELOUPE	F	2021-11-17	129.3	17	19
Acanthurus bahianus	GUADELOUPE	M	2021-11-17	110.7	17	19
Acanthurus bahianus	GUADELOUPE	M	2021-11-17	139.3	17.5	19.5
Acanthurus bahianus	GUADELOUPE	F	2021-11-17	99.9	16	17.5
Acanthurus bahianus	GUADELOUPE	F	2021-11-17	90.3	16	18
Acanthurus bahianus	GUADELOUPE	M	2021-11-17	106.4	15.5	17.5
Acanthurus bahianus	GUADELOUPE	I	2021-11-17	76.6	14.5	16
Acanthurus bahianus	GUADELOUPE	M	2021-11-17	87.6	16	18
Acanthurus bahianus	GUADELOUPE	I	2021-11-17	48	12.5	14
Acanthurus bahianus	GUADELOUPE	F	2021-11-17	62.5	13.5	15
Acanthurus bahianus	GUADELOUPE	F	2021-11-17	62.5	13.5	15
Acanthurus bahianus	GUADELOUPE	M	2021-11-17	58.7	13	14.5
Acanthurus bahianus	GUADELOUPE	M	2021-11-17	84.2	15	16.5
Acanthurus bahianus	GUADELOUPE	I	2021-11-17	104.8	16	18
Acanthurus bahianus	GUADELOUPE	I	2021-11-17	106	16	18
Acanthurus bahianus	GUADELOUPE	I	2021-11-17	86.4	15.5	17
Acanthurus bahianus	GUADELOUPE	I	2021-11-17	81.2	16.5	17.5
Acanthurus bahianus	GUADELOUPE	I	2021-11-17	131.2	17.5	18.5
Acanthurus bahianus	GUADELOUPE	I	2021-11-17	96.9	15.5	17.5
Acanthurus bahianus	GUADELOUPE	I	2021-11-17	72	14	15.5
Acanthurus bahianus	GUADELOUPE	I	2021-11-17	60.2	13.5	15
Acanthurus bahianus	GUADELOUPE	I	2021-11-17	91.8	15.5	17.5
Acanthurus bahianus	GUADELOUPE	I	2021-11-17	48.7	12	13
Acanthurus bahianus	GUADELOUPE	I	2021-11-17	48.8	13	14.5
Acanthurus bahianus	GUADELOUPE	I	2021-11-17	81.7	15	17.5
Acanthurus bahianus	GUADELOUPE	I	2021-11-17	77.4	14.5	16.5
Acanthurus bahianus	GUADELOUPE	I	2021-11-17	67.5	14	16
Acanthurus bahianus	GUADELOUPE	I	2021-11-17	54.5	13	14.5
Acanthurus bahianus	GUADELOUPE	I	2021-11-17	63.6	13.5	15
Acanthurus bahianus	GUADELOUPE	I	2021-11-17	60	13	15
Acanthurus bahianus	GUADELOUPE	I	2021-11-17	70.4	14	15.5
Acanthurus bahianus	GUADELOUPE	I	2021-11-17	104.6	17	19
Acanthurus bahianus	GUADELOUPE	I	2021-11-17	83.7	15.5	17.5
Acanthurus bahianus	GUADELOUPE	I	2021-11-17	76.6	14.5	16.5
Acanthurus bahianus	GUADELOUPE	I	2021-11-17	89.9	16	18
Acanthurus bahianus	GUADELOUPE	I	2021-11-17	56	13	15
Acanthurus bahianus	GUADELOUPE	I	2021-11-17	98.4	16	18
Acanthurus bahianus	GUADELOUPE	I	2021-11-17	73.5	14.5	16
Acanthurus bahianus	GUADELOUPE	I	2021-11-17	86.7	16	18
Acanthurus bahianus	GUADELOUPE	I	2021-11-17	64.3	14	16
Acanthurus bahianus	GUADELOUPE	I	2021-11-17	126.7	16	18
Acanthurus bahianus	GUADELOUPE	I	2021-11-17	58.4	13	14.5
Acanthurus bahianus	GUADELOUPE	I	2021-11-17	85.6	14.5	16
Acanthurus bahianus	GUADELOUPE	I	2021-11-17	96	16	18
Acanthurus bahianus	GUADELOUPE	I	2021-11-17	78.9	14.5	16.5
Acanthurus bahianus	GUADELOUPE	I	2021-11-17	95.5	16	17.5
Acanthurus bahianus	GUADELOUPE	I	2021-11-17	91.7	16	18.5
Acanthurus bahianus	GUADELOUPE	I	2021-11-17	46.1	13	14.5
Acanthurus bahianus	GUADELOUPE	I	2021-11-17	101.5	15.5	17.5
Acanthurus bahianus	GUADELOUPE	I	2021-11-17	89.9	15	17
Acanthurus bahianus	GUADELOUPE	I	2021-11-17	60.2	13.5	15
Acanthurus bahianus	GUADELOUPE	I	2021-11-17	68.2	14.5	16
Acanthurus bahianus	GUADELOUPE	I	2021-11-17	68.8	14	16
Acanthurus bahianus	GUADELOUPE	I	2021-11-17	68.5	14	15.5
Acanthurus bahianus	GUADELOUPE	I	2021-11-17	95.6	15.5	18
Acanthurus bahianus	GUADELOUPE	I	2021-11-17	83.3	16.5	18.5
Acanthurus bahianus	GUADELOUPE	I	2021-11-17	64.7	14	15.5
Acanthurus bahianus	GUADELOUPE	I	2021-11-17	81.5	16.5	18.5
Acanthurus bahianus	GUADELOUPE	I	2021-11-17	82.6	14	16
Acanthurus bahianus	GUADELOUPE	I	2021-11-17	102.8	17.5	20
Acanthurus bahianus	GUADELOUPE	I	2021-11-17	76.4	15.5	17.5
Acanthurus bahianus	GUADELOUPE	I	2021-11-17	56.9	13.5	15
Acanthurus bahianus	GUADELOUPE	I	2021-11-17	88.6	15	17
Acanthurus bahianus	GUADELOUPE	I	2021-11-17	65.3	14	15
Acanthurus bahianus	GUADELOUPE	I	2021-11-17	182.9	18.5	20.5
Acanthurus bahianus	GUADELOUPE	I	2021-11-17	82.6	15	17
Acanthurus bahianus	GUADELOUPE	I	2021-11-17	48	13	14
Acanthurus bahianus	GUADELOUPE	I	2021-11-17	65.7	15.5	17
Acanthurus bahianus	GUADELOUPE	I	2021-11-17	70.3	15.5	17
Acanthurus bahianus	GUADELOUPE	I	2021-11-17	78.2	15	17.5
Acanthurus bahianus	GUADELOUPE	I	2021-11-17	71.3	13.5	15
Acanthurus bahianus	GUADELOUPE	I	2021-11-17	90.2	15	17
Acanthurus bahianus	GUADELOUPE	I	2021-11-17	69.5	16	17.5
Acanthurus bahianus	GUADELOUPE	I	2021-11-17	88.2	15	16.5
Acanthurus bahianus	GUADELOUPE	I	2021-11-17	57.2	13	14.5
Acanthurus bahianus	GUADELOUPE	I	2021-11-17	76.3	14	16
Acanthurus bahianus	GUADELOUPE	I	2021-11-17	93.4	15	17
Acanthurus bahianus	GUADELOUPE	I	2021-11-17	125.1	16.5	18
Acanthurus bahianus	GUADELOUPE	I	2021-11-17	99.5	15.5	17
Acanthurus bahianus	GUADELOUPE	I	2021-11-17	71.4	14	15
Acanthurus bahianus	GUADELOUPE	I	2021-11-17	53.3	12.5	14
Acanthurus bahianus	GUADELOUPE	I	2021-11-17	74.4	14.5	16
Acanthurus bahianus	GUADELOUPE	I	2021-11-17	51.3	12.5	13.5
Acanthurus bahianus	GUADELOUPE	I	2021-11-17	74.1	14.5	16
Acanthurus bahianus	GUADELOUPE	I	2021-11-17	76.7	15	16.5
Acanthurus bahianus	GUADELOUPE	I	2021-11-17	51.9	13	14.5
Acanthurus bahianus	GUADELOUPE	I	2021-11-17	57.3	13	14.5
Acanthurus bahianus	GUADELOUPE	I	2021-11-17	39.5	12	13
Acanthurus bahianus	GUADELOUPE	I	2021-11-17	50.8	13	14
Acanthurus bahianus	GUADELOUPE	I	2021-11-17	73.8	13.5	15
Acanthurus bahianus	GUADELOUPE	I	2021-11-17	52.9	13	14.5
Acanthurus bahianus	GUADELOUPE	I	2021-11-17	71.3	13.5	15
Acanthurus bahianus	GUADELOUPE	I	2021-11-17	88.4	15.5	17.5
Acanthurus bahianus	GUADELOUPE	I	2021-11-17	89.3	16.5	18
Acanthurus bahianus	GUADELOUPE	F	2021-11-17	155.4	18.5	20.5
Acanthurus bahianus	GUADELOUPE	I	2021-11-17	147.3	17.5	20
Acanthurus bahianus	GUADELOUPE	I	2021-11-17	135.8	17.5	19.5
Acanthurus bahianus	GUADELOUPE	M	2021-11-17	164.2	18	21
Acanthurus bahianus	GUADELOUPE	I	2021-11-17	128.6	16.5	18.5
Acanthurus bahianus	GUADELOUPE	I	2021-11-17	222.5	18.5	21.5
Acanthurus bahianus	GUADELOUPE	I	2021-11-17	144.8	16	18.5
Acanthurus bahianus	GUADELOUPE	I	2021-11-17	170	18	20.5
Acanthurus bahianus	GUADELOUPE	I	2021-11-17	165.8	17.5	20
Acanthurus bahianus	GUADELOUPE	I	2021-11-17	159.5	18	20.5
Acanthurus bahianus	GUADELOUPE	I	2021-11-17	156.6	16.5	19
Acanthurus bahianus	GUADELOUPE	I	2021-11-17	168.6	18	20.5
Acanthurus bahianus	GUADELOUPE	I	2021-11-17	86.9	14	16
Acanthurus bahianus	GUADELOUPE	I	2021-11-17	186.4	18	20
Acanthurus bahianus	GUADELOUPE	I	2021-11-17	126.3	15.5	17.5
Acanthurus bahianus	GUADELOUPE	I	2021-11-17	167.7	17.5	20
Acanthurus bahianus	GUADELOUPE	I	2021-11-18	156.2	18	20.5
Acanthurus bahianus	GUADELOUPE	I	2021-11-18	87.4	16	18
Acanthurus bahianus	GUADELOUPE	I	2022-05-22	170.3	20	22
Acanthurus bahianus	GUADELOUPE	M	2022-05-22	136.1	17	19.5
Acanthurus bahianus	GUADELOUPE	M	2022-05-22	153.8	18	21
Acanthurus bahianus	GUADELOUPE	M	2022-05-22	160	17.5	20
Acanthurus bahianus	GUADELOUPE	M	2022-05-22	139.9	17	19
Acanthurus bahianus	GUADELOUPE	M	2022-05-22	158.2	19	21.5
Acanthurus bahianus	GUADELOUPE	M	2022-05-22	91.8	13.5	15
Acanthurus bahianus	GUADELOUPE	M	2022-05-22	154.4	17	19
Acanthurus bahianus	GUADELOUPE	M	2022-05-22	151.8	17	19.5
Acanthurus bahianus	GUADELOUPE	M	2022-05-22	153	17	19.5
Acanthurus bahianus	GUADELOUPE	M	2022-05-22	161.7	18.5	21
Acanthurus bahianus	GUADELOUPE	I	2022-05-22	106.4	16	17
Acanthurus bahianus	GUADELOUPE	M	2022-05-22	144.2	18.5	20.5
Acanthurus bahianus	GUADELOUPE	M	2022-05-22	150.2	17.5	20
Acanthurus bahianus	GUADELOUPE	M	2022-05-22	145.1	17	19
Acanthurus bahianus	GUADELOUPE	M	2022-05-22	109.7	16.5	19
Acanthurus bahianus	GUADELOUPE	M	2022-05-22	134.6	17	19.5
Acanthurus bahianus	GUADELOUPE	M	2022-05-22	93.2	15	17
Acanthurus bahianus	GUADELOUPE	M	2022-05-23	140.1	18	20
Acanthurus bahianus	GUADELOUPE	M	2022-05-23	128	17.5	20.5
Acanthurus bahianus	GUADELOUPE	M	2022-05-23	160.6	19.5	21.5
Acanthurus bahianus	GUADELOUPE	I	2022-05-23	185.4	20.5	23.5
Acanthurus bahianus	GUADELOUPE	M	2022-05-23	146	18	19.5
Acanthurus bahianus	GUADELOUPE	I	2022-05-23	102.1	16	17.5
Acanthurus bahianus	GUADELOUPE	I	2022-05-23	139.8	17.5	20
Acanthurus bahianus	GUADELOUPE	M	2022-05-23	124.1	17	19
Acanthurus bahianus	GUADELOUPE	I	2022-05-23	92.3	15.5	17.5
Acanthurus bahianus	GUADELOUPE	M	2022-05-23	144.5	18	20.5
Acanthurus bahianus	GUADELOUPE	I	2022-05-23	142.3	18	21
Acanthurus bahianus	GUADELOUPE	M	2022-05-23	139.2	18	19
Acanthurus bahianus	GUADELOUPE	M	2022-05-23	138.2	19	20.5
Acanthurus bahianus	GUADELOUPE	I	2022-05-23	135.2	18	21
Acanthurus bahianus	GUADELOUPE	I	2022-05-23	130.6	18	20
Acanthurus bahianus	GUADELOUPE	M	2022-05-23	98	16	18
Acanthurus bahianus	GUADELOUPE	I	2022-05-23	140.2	19	22
Acanthurus bahianus	GUADELOUPE	I	2022-05-23	125.7	18	21
Acanthurus bahianus	GUADELOUPE	M	2022-05-23	149.2	18	20.5
Acanthurus bahianus	GUADELOUPE	M	2022-05-23	147.3	18.5	20
Acanthurus bahianus	GUADELOUPE	M	2022-05-23	90.8	15	17
Acanthurus bahianus	GUADELOUPE	I	2022-05-23	133.9	18	20
Acanthurus bahianus	GUADELOUPE	M	2022-05-23	162.1	18	21
Acanthurus bahianus	GUADELOUPE	M	2022-05-23	160.6	18	21
Acanthurus bahianus	GUADELOUPE	I	2022-05-23	102.4	16	17.5
Acanthurus bahianus	GUADELOUPE	M	2022-05-23	102.4	16	18.5
Acanthurus bahianus	GUADELOUPE	M	2022-05-23	94.4	16.5	18.5
Acanthurus bahianus	GUADELOUPE	I	2022-05-23	109.4	17	20
Acanthurus bahianus	GUADELOUPE	I	2022-05-23	60.6	13.5	14.5
Acanthurus bahianus	GUADELOUPE	M	2022-05-23	134	18	20
Acanthurus bahianus	GUADELOUPE	I	2022-05-23	62	13	14.5
Acanthurus bahianus	GUADELOUPE	I	2022-05-23	75.2	14.5	16
Acanthurus bahianus	GUADELOUPE	M	2022-05-23	128.4	17	19
Acanthurus bahianus	GUADELOUPE	M	2022-05-23	130.7	18	19.5
Acanthurus bahianus	GUADELOUPE	I	2022-05-23	87.5	15	17
Acanthurus bahianus	GUADELOUPE	M	2022-05-23	145.2	18	20.5
Acanthurus bahianus	GUADELOUPE	M	2022-05-23	146.3	18.5	21
Acanthurus bahianus	GUADELOUPE	M	2022-05-23	88.7	15	17
Acanthurus bahianus	GUADELOUPE	M	2022-05-23	151.2	18.5	20
Acanthurus bahianus	GUADELOUPE	I	2022-05-23	142.1	18	20
Acanthurus bahianus	GUADELOUPE	I	2022-05-23	93.4	15	17.5
Acanthurus bahianus	GUADELOUPE	M	2022-05-23	105	16.5	19
Acanthurus bahianus	GUADELOUPE	I	2022-05-23	132.2	18	19.5
Acanthurus bahianus	GUADELOUPE	M	2022-05-23	111	17	19.5
Acanthurus bahianus	GUADELOUPE	M	2022-05-23	127.7	17	19.5
Acanthurus bahianus	GUADELOUPE	M	2022-05-23	125.5	17.5	20
Acanthurus bahianus	GUADELOUPE	M	2022-05-23	159.8	19.5	21
Acanthurus bahianus	GUADELOUPE	M	2022-05-23	127.3	18	20.5
Acanthurus bahianus	GUADELOUPE	F	2022-05-23	99	15.5	17
Acanthurus bahianus	GUADELOUPE	M	2022-05-23	91	15.5	17
Acanthurus bahianus	GUADELOUPE	M	2022-05-23	116.8	17.5	20
Acanthurus bahianus	GUADELOUPE	M	2022-05-23	78.2	14.5	16
Acanthurus bahianus	GUADELOUPE	M	2022-05-23	137.9	18	19.5
Acanthurus bahianus	GUADELOUPE	I	2022-05-23	75.5	15	16.5
Acanthurus bahianus	GUADELOUPE	I	2022-05-23	93.6	16	18
Acanthurus bahianus	GUADELOUPE	M	2022-05-23	84.5	15	17.5
Acanthurus bahianus	GUADELOUPE	M	2022-05-23	126.1	17.5	19.5
Acanthurus bahianus	GUADELOUPE	F	2022-05-23	84.6	15	16.5
Acanthurus bahianus	GUADELOUPE	M	2022-05-23	155.9	18.5	20
Acanthurus bahianus	GUADELOUPE	M	2022-05-23	161.2	17	22
Acanthurus bahianus	GUADELOUPE	I	2022-05-23	57.3	13.5	14.5
Acanthurus bahianus	GUADELOUPE	I	2022-05-23	79.3	14.5	16
Acanthurus bahianus	GUADELOUPE	M	2022-05-23	163.5	19	20.5
Acanthurus bahianus	GUADELOUPE	M	2022-05-23	90.8	15.5	17
Acanthurus bahianus	GUADELOUPE	M	2022-05-23	129.3	17.5	19.5
Acanthurus bahianus	GUADELOUPE	M	2022-05-23	117.6	17	19.5
Acanthurus bahianus	GUADELOUPE	F	2022-05-23	106.1	16	18
Acanthurus bahianus	GUADELOUPE	M	2022-05-23	127.3	17	19
Acanthurus bahianus	GUADELOUPE	I	2022-05-23	100.3	15.5	17.5
Acanthurus bahianus	GUADELOUPE	M	2022-05-23	119.3	17.5	19
Acanthurus bahianus	GUADELOUPE	M	2022-05-23	112.2	17	18
Acanthurus bahianus	GUADELOUPE	M	2022-05-23	110	16	18
Acanthurus bahianus	GUADELOUPE	F	2022-05-23	91.8	15.5	17
Acanthurus bahianus	GUADELOUPE	M	2022-05-23	109.7	17.5	19
Acanthurus bahianus	GUADELOUPE	I	2022-05-23	106.8	17	19.5
Acanthurus bahianus	GUADELOUPE	M	2022-05-23	95	16	18
Acanthurus bahianus	GUADELOUPE	I	2022-05-24	181.9	18.5	20.5
Acanthurus bahianus	GUADELOUPE	M	2022-05-24	182.6	18	19.5
Acanthurus bahianus	GUADELOUPE	I	2022-05-24	144	16	19.5
Acanthurus bahianus	GUADELOUPE	F	2022-05-24	160.4	18	21
Acanthurus bahianus	GUADELOUPE	I	2022-05-24	286.9	21	24
Acanthurus bahianus	GUADELOUPE	I	2022-05-24	183.9	19	21.5
Acanthurus bahianus	GUADELOUPE	I	2022-05-24	207.9	19.5	22
Acanthurus bahianus	GUADELOUPE	M	2022-05-24	172	18	20.5
Acanthurus bahianus	GUADELOUPE	F	2022-05-24	139.6	17	19
Acanthurus bahianus	GUADELOUPE	I	2022-05-24	220.3	19.5	22
Acanthurus bahianus	GUADELOUPE	F	2022-05-24	188.4	18	21
Acanthurus bahianus	GUADELOUPE	F	2022-05-24	232.2	19.5	22.5
Acanthurus bahianus	GUADELOUPE	F	2022-05-24	147.4	16.5	19
Acanthurus bahianus	GUADELOUPE	M	2022-05-24	217.3	18.5	21
Acanthurus bahianus	GUADELOUPE	F	2022-05-24	185.1	18	21
Acanthurus bahianus	GUADELOUPE	F	2022-05-24	179.5	18.5	21
Acanthurus bahianus	GUADELOUPE	F	2022-05-24	190	18.5	21.5
Acanthurus bahianus	GUADELOUPE	I	2022-05-24	237.7	20	23
Acanthurus bahianus	GUADELOUPE	F	2022-05-24	199.5	18.5	21
Acanthurus bahianus	GUADELOUPE	I	2022-05-24	168.4	18	20.5
Acanthurus bahianus	GUADELOUPE	F	2022-05-24	167.2	18.5	21
Acanthurus bahianus	GUADELOUPE	M	2022-05-24	205.9	19	22
Acanthurus bahianus	GUADELOUPE	I	2022-05-24	204.7	19	22
Acanthurus bahianus	GUADELOUPE	F	2022-05-24	234.1	19.5	22
Acanthurus bahianus	GUADELOUPE	F	2022-05-24	152.9	17.5	19.5
Acanthurus bahianus	GUADELOUPE	F	2022-05-24	150.8	18.5	20.5
Acanthurus bahianus	GUADELOUPE	M	2022-05-24	192	19	21.5
Acanthurus bahianus	GUADELOUPE	M	2022-05-26	127	17.5	20.5
Acanthurus bahianus	GUADELOUPE	M	2022-05-26	75.6	15	17
Acanthurus bahianus	GUADELOUPE	M	2022-05-26	119	17	19.5
Acanthurus bahianus	GUADELOUPE	M	2022-05-26	93.3	15.5	18.5
Acanthurus bahianus	GUADELOUPE	F	2022-05-26	151.1	18.5	21.5
Acanthurus bahianus	GUADELOUPE	M	2022-05-26	149.3	18.5	21.5
Acanthurus bahianus	GUADELOUPE	F	2022-05-26	108.3	16.5	18.5
Acanthurus bahianus	GUADELOUPE	M	2022-05-26	150.6	19	22
Acanthurus bahianus	GUADELOUPE	M	2022-05-26	170.4	19	22
Acanthurus bahianus	GUADELOUPE	M	2022-05-26	103.4	16	18
Acanthurus bahianus	GUADELOUPE	M	2022-05-26	130.4	18	21
Acanthurus bahianus	GUADELOUPE	M	2022-05-26	101.2	16.5	19
Acanthurus bahianus	GUADELOUPE	M	2022-05-26	114.8	17	19.5
Acanthurus bahianus	GUADELOUPE	I	2022-05-26	109	16.5	19
Acanthurus bahianus	GUADELOUPE	M	2022-05-26	116.7	16.5	19
Acanthurus bahianus	GUADELOUPE	M	2022-05-26	131	17.5	20
Acanthurus bahianus	GUADELOUPE	M	2022-05-26	115.1	17	18
Acanthurus bahianus	GUADELOUPE	F	2022-05-26	103.9	16	18
Acanthurus bahianus	GUADELOUPE	F	2022-05-27	123	17	20
Acanthurus bahianus	GUADELOUPE	M	2022-05-27	123.9	17.5	20
Acanthurus bahianus	GUADELOUPE	I	2022-05-27	103.6	17	19.5
Acanthurus bahianus	GUADELOUPE	F	2022-05-27	91.5	15.5	17
Acanthurus bahianus	GUADELOUPE	M	2022-05-27	122.4	17	19.5
Acanthurus bahianus	GUADELOUPE	M	2022-05-27	86.3	15.5	17.5
Acanthurus bahianus	GUADELOUPE	M	2022-05-27	125.3	17.5	20.5
Acanthurus bahianus	GUADELOUPE	M	2022-05-27	117.4	17	19.5
Acanthurus bahianus	GUADELOUPE	F	2022-05-27	97.4	15.5	17
Acanthurus bahianus	GUADELOUPE	M	2022-05-27	122.1	17.5	19.5
Acanthurus bahianus	GUADELOUPE	F	2022-05-27	88.3	15	17
Acanthurus bahianus	GUADELOUPE	M	2022-05-27	154.9	18.5	21
Acanthurus bahianus	GUADELOUPE	F	2022-05-27	75.8	14	16
Acanthurus bahianus	GUADELOUPE	F	2022-05-27	78.3	15	17
Acanthurus bahianus	GUADELOUPE	M	2022-05-27	113.3	17	19
Acanthurus bahianus	GUADELOUPE	F	2022-05-27	112.4	16.5	18.5
Acanthurus bahianus	GUADELOUPE	F	2022-05-27	89.5	17	18
Acanthurus bahianus	GUADELOUPE	F	2022-05-27	88.4	15	17
Acanthurus bahianus	GUADELOUPE	M	2022-05-27	139.4	17	20
Acanthurus bahianus	GUADELOUPE	M	2022-05-27	106.2	17	19
Acanthurus bahianus	GUADELOUPE	F	2022-05-27	119.9	18	20.5
Acanthurus bahianus	GUADELOUPE	M	2022-05-27	152	18	18.5
Acanthurus bahianus	GUADELOUPE	F	2022-05-27	100.1	16	18
Acanthurus bahianus	GUADELOUPE	M	2022-05-27	114.5	17	19
Acanthurus bahianus	GUADELOUPE	M	2022-05-27	180.7	19	22
Acanthurus bahianus	GUADELOUPE	M	2022-05-27	120.2	17	19.5
Acanthurus bahianus	GUADELOUPE	F	2022-05-27	87.3	15.5	17
Acanthurus bahianus	GUADELOUPE	I	2022-05-27	90.3	16	17.5
Acanthurus bahianus	GUADELOUPE	F	2022-05-27	122.2	17	20
Acanthurus bahianus	GUADELOUPE	F	2022-05-27	100.5	16.5	18.5
Acanthurus bahianus	GUADELOUPE	F	2022-05-27	84.3	15.5	17
Acanthurus bahianus	GUADELOUPE	M	2022-05-27	160.8	19	21
Acanthurus bahianus	GUADELOUPE	M	2022-05-27	110.8	17.5	20
Acanthurus bahianus	GUADELOUPE	M	2022-05-27	90.9	16	18
Acanthurus bahianus	GUADELOUPE	F	2022-05-27	134.4	18	21
Acanthurus bahianus	GUADELOUPE	M	2022-05-27	181.9	19	22
Acanthurus bahianus	GUADELOUPE	M	2022-05-27	121.2	17	19
Acanthurus bahianus	GUADELOUPE	M	2022-05-27	158.3	19	21.5
Acanthurus bahianus	GUADELOUPE	F	2022-05-27	76.7	15	17
Acanthurus bahianus	GUADELOUPE	F	2022-05-27	148.5	18	19.5
Acanthurus bahianus	GUADELOUPE	F	2022-05-27	76.4	14.5	16
Acanthurus bahianus	GUADELOUPE	F	2022-05-27	98.2	16.5	17
Acanthurus bahianus	GUADELOUPE	M	2022-05-27	125.2	18	21
Acanthurus bahianus	GUADELOUPE	M	2022-05-27	173.5	19.5	22.5
Acanthurus bahianus	GUADELOUPE	F	2022-05-27	90.7	15.5	17
Acanthurus bahianus	GUADELOUPE	M	2022-05-27	114.7	17	19.5
Acanthurus bahianus	GUADELOUPE	F	2022-05-27	105.3	16	18
Acanthurus bahianus	GUADELOUPE	M	2022-05-27	93.3	16	18
Acanthurus bahianus	GUADELOUPE	F	2022-05-27	79.9	15.5	17
Acanthurus bahianus	GUADELOUPE	F	2022-05-27	74.3	15	16.5
Acanthurus bahianus	GUADELOUPE	M	2022-05-27	111.7	17	19
Acanthurus bahianus	GUADELOUPE	F	2022-05-27	90	16	18
Acanthurus bahianus	GUADELOUPE	F	2022-05-27	109	16.5	18.5
Acanthurus bahianus	GUADELOUPE	M	2022-05-27	97.7	16	17.5
Acanthurus bahianus	GUADELOUPE	I	2022-05-27	47	13	14
Acanthurus bahianus	GUADELOUPE	M	2022-05-27	107.4	17	18.5
Acanthurus bahianus	GUADELOUPE	F	2022-05-27	90.4	15.5	17
Acanthurus bahianus	GUADELOUPE	F	2022-05-27	105.4	16	18
Acanthurus bahianus	GUADELOUPE	M	2022-05-27	120.1	17	19.5
Acanthurus bahianus	GUADELOUPE	M	2022-05-27	103.1	15.5	17.5
Acanthurus bahianus	GUADELOUPE	F	2022-05-27	84	15.5	17.5
Acanthurus bahianus	GUADELOUPE	M	2022-05-27	131	18	20.5
Acanthurus bahianus	GUADELOUPE	M	2022-05-27	117.3	17.5	20
Acanthurus bahianus	GUADELOUPE	F	2022-05-27	127.8	17.5	20
Acanthurus bahianus	GUADELOUPE	M	2022-05-27	97.5	16	18
Acanthurus bahianus	GUADELOUPE	M	2022-05-27	77.9	15	17.5
Acanthurus bahianus	GUADELOUPE	M	2022-05-27	135.8	17.5	21
Acanthurus bahianus	GUADELOUPE	F	2022-05-27	90.2	16	17.5
Acanthurus bahianus	GUADELOUPE	M	2022-05-27	144.9	18.5	21.5
Acanthurus bahianus	GUADELOUPE	M	2022-05-27	165.5	19	21.5
Acanthurus bahianus	GUADELOUPE	M	2022-05-27	126.3	17.5	20
Acanthurus bahianus	GUADELOUPE	F	2022-05-27	94.5	16	18
Acanthurus bahianus	GUADELOUPE	F	2022-05-27	82.4	16	17
Acanthurus bahianus	GUADELOUPE	M	2022-05-27	88.1	15.5	17.5
Acanthurus bahianus	GUADELOUPE	M	2022-05-27	142.9	18	21
Acanthurus bahianus	GUADELOUPE	M	2022-05-27	100	16	18.5
Acanthurus bahianus	GUADELOUPE	M	2022-05-27	107	17	18.5
Acanthurus bahianus	GUADELOUPE	M	2022-05-27	109.7	16.5	19
Acanthurus bahianus	GUADELOUPE	F	2022-05-27	96	16	18
Acanthurus bahianus	GUADELOUPE	M	2022-05-27	76	14.5	16.5
Acanthurus bahianus	GUADELOUPE	M	2022-05-27	117.1	17.5	19.5
Acanthurus bahianus	GUADELOUPE	M	2022-05-27	119.9	17.5	19
Acanthurus bahianus	GUADELOUPE	M	2022-05-27	135.1	17.5	19.5
Acanthurus bahianus	GUADELOUPE	M	2022-05-27	108.5	16.5	19
Acanthurus bahianus	GUADELOUPE	M	2022-05-27	100.9	16	18.5
Acanthurus bahianus	GUADELOUPE	M	2022-05-27	104.6	16	17.5
Acanthurus bahianus	GUADELOUPE	M	2022-05-27	117.7	17.5	19.5
Acanthurus bahianus	GUADELOUPE	M	2022-05-27	135.8	17.5	20
Acanthurus bahianus	GUADELOUPE	F	2022-05-27	109.5	17	19
Acanthurus bahianus	GUADELOUPE	F	2022-05-27	69	14.5	16
Acanthurus bahianus	GUADELOUPE	M	2022-05-27	105.5	16	18
Acanthurus bahianus	GUADELOUPE	F	2022-05-27	93.8	16	18
Acanthurus bahianus	GUADELOUPE	F	2022-05-27	84.6	15	17
Acanthurus bahianus	GUADELOUPE	F	2022-05-27	83.9	15	16.5
Acanthurus bahianus	GUADELOUPE	M	2022-05-27	89.7	16.5	19
Acanthurus bahianus	GUADELOUPE	M	2022-05-27	96.2	16.5	19
Acanthurus bahianus	GUADELOUPE	F	2022-05-27	77.1	16	17.5
Acanthurus bahianus	GUADELOUPE	F	2022-05-27	99.1	16.5	19
Acanthurus bahianus	GUADELOUPE	M	2022-05-27	91	16	18
Acanthurus bahianus	GUADELOUPE	F	2022-05-27	93.3	16	18
Acanthurus bahianus	GUADELOUPE	F	2022-05-27	116.5	17	18.5
Acanthurus bahianus	GUADELOUPE	M	2022-05-27	90.3	16	18
Acanthurus bahianus	GUADELOUPE	M	2022-05-27	121.6	17	20
Acanthurus bahianus	GUADELOUPE	M	2022-05-27	119.9	17	19.5
Acanthurus bahianus	GUADELOUPE	I	2022-05-27	43.9	12.5	14
Acanthurus bahianus	GUADELOUPE	F	2022-05-27	81.4	15	17
Acanthurus bahianus	GUADELOUPE	F	2022-05-27	85.5	16	17.5
Acanthurus bahianus	GUADELOUPE	M	2022-05-27	88	15.5	18
Acanthurus bahianus	GUADELOUPE	F	2022-05-27	74.8	15	16.5
Acanthurus bahianus	GUADELOUPE	M	2022-05-27	124	17.5	20
Acanthurus bahianus	GUADELOUPE	M	2022-05-27	123.1	17.5	19.5
Acanthurus bahianus	GUADELOUPE	M	2022-05-27	101.1	16	18.5
Acanthurus bahianus	GUADELOUPE	M	2022-05-27	48.1	12.5	14
Acanthurus bahianus	GUADELOUPE	M	2022-05-27	104.8	16.5	18.5
Acanthurus bahianus	GUADELOUPE	F	2022-05-27	107.7	16	18
Acanthurus bahianus	GUADELOUPE	I	2022-05-27	60	13.5	15
Acanthurus bahianus	GUADELOUPE	F	2022-05-27	82.5	15	17
Acanthurus bahianus	GUADELOUPE	M	2022-05-27	72.3	14	16
Acanthurus bahianus	GUADELOUPE	M	2022-05-28	217.4	20.5	23
Acanthurus bahianus	GUADELOUPE	M	2022-05-28	190.4	19.5	22.5
Acanthurus bahianus	GUADELOUPE	M	2022-05-28	65.7	14	16
Acanthurus bahianus	GUADELOUPE	I	2022-05-29	49.3	13	14.5
Acanthurus bahianus	GUADELOUPE	F	2022-05-29	53.2	13	14.5
Acanthurus bahianus	GUADELOUPE	M	2022-05-31	138.2	17.5	20.5
Acanthurus bahianus	GUADELOUPE	M	2022-05-31	125.5	17	20
Acanthurus bahianus	GUADELOUPE	M	2022-05-31	87	15.5	17.5
Acanthurus bahianus	GUADELOUPE	M	2022-05-31	159.3	19	21.5
Acanthurus bahianus	GUADELOUPE	F	2022-05-31	92.5	15.5	17.5
Acanthurus bahianus	GUADELOUPE	F	2022-05-31	129.8	18	21
Acanthurus bahianus	GUADELOUPE	M	2022-05-31	102.7	17	19
Acanthurus bahianus	GUADELOUPE	M	2022-05-31	85.2	15	17.5
Acanthurus bahianus	GUADELOUPE	I	2022-05-31	97.6	16	18.5
Acanthurus bahianus	GUADELOUPE	F	2022-05-31	142.8	19	21
Acanthurus bahianus	GUADELOUPE	M	2022-05-31	141.8	18	20.5
Acanthurus bahianus	GUADELOUPE	F	2022-05-31	89.9	16.5	19
Acanthurus bahianus	GUADELOUPE	F	2022-05-31	141.9	18	20
Acanthurus bahianus	GUADELOUPE	M	2022-05-31	106.2	17	19.5
Acanthurus bahianus	GUADELOUPE	M	2022-05-31	137.3	18	20.5
Acanthurus bahianus	GUADELOUPE	M	2022-05-31	132.5	18	20
Acanthurus bahianus	GUADELOUPE	F	2022-05-31	113.4	17.5	19.5
Acanthurus bahianus	GUADELOUPE	M	2022-05-31	105.6	16.5	19
Acanthurus bahianus	GUADELOUPE	M	2022-05-31	143	18.5	21
Acanthurus bahianus	GUADELOUPE	F	2022-05-31	97.3	16	18
Acanthurus bahianus	GUADELOUPE	F	2022-05-31	224.5	21.5	23
Acanthurus bahianus	GUADELOUPE	F	2022-05-31	130.8	17.5	19.5
Acanthurus bahianus	GUADELOUPE	M	2022-05-31	124.2	17.5	19
Acanthurus bahianus	GUADELOUPE	F	2022-05-31	106.2	15.5	17.5
Acanthurus bahianus	GUADELOUPE	M	2022-05-31	85.85	15	17
Acanthurus bahianus	GUADELOUPE	M	2022-06-02	70.4	14	16.5
Acanthurus bahianus	GUADELOUPE	M	2022-06-02	47.6	13	15
Acanthurus bahianus	GUADELOUPE	F	2022-06-02	139.5	17.5	20
Acanthurus bahianus	GUADELOUPE	I	2022-06-02	86.5	16	18.5
Acanthurus bahianus	GUADELOUPE	F	2022-06-02	87.9	15.5	17.5
Acanthurus bahianus	GUADELOUPE	M	2022-06-02	77.7	15	18
Acanthurus bahianus	GUADELOUPE	I	2022-06-02	85.4	15.5	17.5
Acanthurus bahianus	GUADELOUPE	I	2022-06-02	110.13	16.5	17.5
Acanthurus bahianus	GUADELOUPE	I	2022-06-02	48.8	12.5	14
Acanthurus bahianus	GUADELOUPE	M	2022-06-02	57.4	13.5	15
Acanthurus bahianus	GUADELOUPE	F	2022-06-02	55.7	12.5	14
Acanthurus bahianus	GUADELOUPE	I	2022-06-02	126	17.5	20
Acanthurus bahianus	GUADELOUPE	I	2022-06-02	51.4	12.5	14
Acanthurus bahianus	GUADELOUPE	I	2022-06-02	60.89	14	16
Acanthurus bahianus	GUADELOUPE	I	2022-06-02	66.8	14	15.5
Acanthurus bahianus	GUADELOUPE	M	2022-06-02	72.1	14.5	17
Acanthurus bahianus	GUADELOUPE	I	2022-06-02	124.9	17	19
Acanthurus bahianus	GUADELOUPE	M	2022-06-02	86	15	17.5
Acanthurus bahianus	GUADELOUPE	M	2022-06-02	77.9	15	17
Acanthurus bahianus	GUADELOUPE	I	2022-06-02	68.7	14.5	16.5
Acanthurus bahianus	GUADELOUPE	M	2022-06-02	98.6	16	18.5
Acanthurus bahianus	GUADELOUPE	M	2022-06-02	103.3	16	19
Acanthurus bahianus	GUADELOUPE	M	2022-06-02	58.9	13.5	15.5
Acanthurus bahianus	GUADELOUPE	I	2022-06-02	50.2	14	15.5
Acanthurus bahianus	GUADELOUPE	I	2022-06-02	60.1	13.5	14.5
Acanthurus bahianus	GUADELOUPE	F	2022-06-02	37.8	12	13.5
Acanthurus bahianus	GUADELOUPE	F	2022-06-02	68.1	15	17
Acanthurus bahianus	GUADELOUPE	I	2022-06-02	50	12.5	13
Acanthurus bahianus	GUADELOUPE	I	2022-06-02	51.8	13	15
Acanthurus bahianus	GUADELOUPE	M	2022-06-02	86.7	15.5	18
Acanthurus bahianus	GUADELOUPE	I	2022-06-02	44.67	12.5	14
Acanthurus bahianus	GUADELOUPE	I	2022-06-02	122.3	17	18
Acanthurus bahianus	GUADELOUPE	F	2022-06-02	64.9	14	15.5
Acanthurus bahianus	GUADELOUPE	F	2022-06-02	45	12.5	14
Acanthurus bahianus	GUADELOUPE	I	2022-06-02	56.2	13.5	15.5
Acanthurus bahianus	GUADELOUPE	M	2022-06-02	64.5	14	15.5
Acanthurus bahianus	GUADELOUPE	I	2022-06-02	56.07	13	15
Acanthurus bahianus	GUADELOUPE	I	2022-06-02	43	12	13
Acanthurus bahianus	GUADELOUPE	F	2022-06-02	57.7	14	15.5
Acanthurus bahianus	GUADELOUPE	I	2022-06-02	56.6	13	14.5
Acanthurus bahianus	GUADELOUPE	F	2022-06-02	59.5	13.5	15.5
Acanthurus bahianus	GUADELOUPE	M	2022-06-02	56.6	13.5	15.5
Acanthurus bahianus	GUADELOUPE	F	2022-06-02	65.6	13.5	15
Acanthurus bahianus	GUADELOUPE	I	2022-06-02	62.3	13	15
Acanthurus bahianus	GUADELOUPE	I	2022-06-02	62.5	13.5	15.5
Acanthurus bahianus	GUADELOUPE	F	2022-06-02	47.7	12.5	14
Acanthurus bahianus	GUADELOUPE	M	2022-06-02	54.4	13.5	15
Acanthurus bahianus	GUADELOUPE	F	2022-06-02	70.5	15	17
Acanthurus bahianus	GUADELOUPE	M	2022-06-02	75.1	13.5	15.5
Acanthurus bahianus	GUADELOUPE	F	2022-06-02	51.7	12.5	14
Acanthurus bahianus	GUADELOUPE	I	2022-06-02	53.1	13	14.5
Acanthurus bahianus	GUADELOUPE	M	2022-06-02	50.5	13	14.5
Acanthurus bahianus	GUADELOUPE	I	2022-06-02	52.9	13	14.5
Acanthurus bahianus	GUADELOUPE	F	2022-06-02	48.4	13	14.5
Acanthurus bahianus	GUADELOUPE	F	2022-06-02	61.2	13.5	15
Acanthurus bahianus	GUADELOUPE	F	2022-06-02	54.8	13.5	15
Acanthurus bahianus	GUADELOUPE	I	2022-09-19	133.5	17.5	19.5
Acanthurus bahianus	GUADELOUPE	M	2022-09-19	77.4	14.5	16
Acanthurus bahianus	GUADELOUPE	M	2022-09-19	218	20	22.5
Acanthurus bahianus	GUADELOUPE	I	2022-09-19	256.5	20.5	23
Acanthurus bahianus	GUADELOUPE	I	2022-09-19	219.6	19.5	22
Acanthurus bahianus	GUADELOUPE	I	2022-09-19	128.8	18	20.5
Acanthurus bahianus	GUADELOUPE	I	2022-09-19	96	15.5	17.5
Acanthurus bahianus	GUADELOUPE	F	2022-09-19	119.2	16	18
Acanthurus bahianus	GUADELOUPE	I	2022-09-19	216.7	20	23
Acanthurus bahianus	GUADELOUPE	I	2022-09-19	148.2	17.5	19.5
Acanthurus bahianus	GUADELOUPE	I	2022-09-19	114	16	18
Acanthurus bahianus	GUADELOUPE	I	2022-09-19	231	21	24.5
Acanthurus bahianus	GUADELOUPE	I	2022-09-19	124.9	16.5	19
Acanthurus bahianus	GUADELOUPE	I	2022-09-19	157.5	17.5	20
Acanthurus bahianus	GUADELOUPE	M	2022-09-19	92.2	15.5	17.5
Acanthurus bahianus	GUADELOUPE	I	2022-09-19	116.1	16.5	19
Acanthurus bahianus	GUADELOUPE	I	2022-09-19	126.6	17.5	20
Acanthurus bahianus	GUADELOUPE	I	2022-09-19	99.5	15	17
Acanthurus bahianus	GUADELOUPE	I	2022-09-19	86.5	15	17
Acanthurus bahianus	GUADELOUPE	I	2022-09-19	96.7	15.5	17.5
Acanthurus bahianus	GUADELOUPE	I	2022-09-19	126.7	17	20
Acanthurus bahianus	GUADELOUPE	I	2022-09-19	54.3	13	14.5
Acanthurus bahianus	GUADELOUPE	I	2022-09-19	30.7	10.5	11.5
Acanthurus bahianus	GUADELOUPE	F	2022-09-19	130.4	17	18.5
Acanthurus bahianus	GUADELOUPE	F	2022-09-19	93.5	15.5	17.5
Acanthurus bahianus	GUADELOUPE	F	2022-09-19	100.2	16	18
Acanthurus bahianus	GUADELOUPE	I	2022-09-19	120.2	15.5	18
Acanthurus bahianus	GUADELOUPE	I	2022-09-19	143.6	17	19.5
Acanthurus bahianus	GUADELOUPE	I	2022-09-19	152	17	20
Acanthurus bahianus	GUADELOUPE	I	2022-09-19	40.3	11.5	13
Acanthurus bahianus	GUADELOUPE	F	2022-09-19	88	15	17.5
Acanthurus bahianus	GUADELOUPE	F	2022-09-19	115	16	18
Acanthurus bahianus	GUADELOUPE	I	2022-09-19	239.7	20	23.5
Acanthurus bahianus	GUADELOUPE	I	2022-09-19	38.8	11.5	13
Acanthurus bahianus	GUADELOUPE	F	2022-09-19	110.3	15.5	17.5
Acanthurus bahianus	GUADELOUPE	F	2022-09-19	118	16	18.5
Acanthurus bahianus	GUADELOUPE	I	2022-09-19	48.9	13	14.5
Acanthurus bahianus	GUADELOUPE	I	2022-09-19	35.3	11	12.5
Acanthurus bahianus	GUADELOUPE	M	2022-09-19	141.6	17.5	20.5
Acanthurus bahianus	GUADELOUPE	I	2022-09-19	40.6	12	13.5
Acanthurus bahianus	GUADELOUPE	I	2022-09-19	182.3	18.5	21
Acanthurus bahianus	GUADELOUPE	I	2022-09-19	38.6	11.5	12.5
Acanthurus bahianus	GUADELOUPE	I	2022-09-19	37.8	12	13.5
Acanthurus bahianus	GUADELOUPE	I	2022-09-19	50.6	12.5	14
Acanthurus bahianus	GUADELOUPE	I	2022-09-19	45.5	12.5	14
Acanthurus bahianus	GUADELOUPE	F	2022-09-19	64.9	14	15.5
Acanthurus bahianus	GUADELOUPE	I	2022-09-19	36.5	11.5	12.5
Acanthurus bahianus	GUADELOUPE	F	2022-09-19	61.7	13.5	15
Acanthurus bahianus	GUADELOUPE	F	2022-09-19	45	12	13
Acanthurus bahianus	GUADELOUPE	I	2022-09-19	60.8	13.5	15
Acanthurus bahianus	GUADELOUPE	I	2022-09-19	51.8	12.5	14
Acanthurus bahianus	GUADELOUPE	I	2022-09-19	36	11.5	12.5
Acanthurus bahianus	GUADELOUPE	I	2022-09-19	50.3	13	14
Acanthurus bahianus	GUADELOUPE	I	2022-09-19	47.9	12.5	13.5
Acanthurus bahianus	GUADELOUPE	F	2022-09-19	174.3	19	22
Acanthurus bahianus	GUADELOUPE	I	2022-09-19	97.3	15	17
Acanthurus bahianus	GUADELOUPE	I	2022-09-19	114	16	18
Acanthurus bahianus	GUADELOUPE	F	2022-09-19	67.4	14	16
Acanthurus bahianus	GUADELOUPE	I	2022-09-19	97.5	15.5	18
Acanthurus bahianus	GUADELOUPE	I	2022-09-19	213.6	20	22.5
Acanthurus bahianus	GUADELOUPE	F	2022-09-19	112.8	16	18.5
Acanthurus bahianus	GUADELOUPE	I	2022-09-19	98.4	15	18
Acanthurus bahianus	GUADELOUPE	I	2022-09-19	125.4	16	18.5
Acanthurus bahianus	GUADELOUPE	I	2022-09-19	89.3	15	17
Acanthurus bahianus	GUADELOUPE	I	2022-09-19	112.8	16.5	19
Acanthurus bahianus	GUADELOUPE	I	2022-09-19	122.8	16.5	18.5
Acanthurus bahianus	GUADELOUPE	I	2022-09-19	51.3	12.5	14.5
Acanthurus bahianus	GUADELOUPE	M	2022-09-19	166.8	18	21
Acanthurus bahianus	GUADELOUPE	F	2022-09-19	116.3	16	18
Acanthurus bahianus	GUADELOUPE	I	2022-09-19	120.8	16	18
Acanthurus bahianus	GUADELOUPE	M	2022-09-19	123.1	16.5	19
Acanthurus bahianus	GUADELOUPE	M	2022-09-19	110.5	16	18
Acanthurus bahianus	GUADELOUPE	I	2022-09-19	243.7	20	22
Acanthurus bahianus	GUADELOUPE	I	2022-09-19	114.7	17	19
Acanthurus bahianus	GUADELOUPE	F	2022-09-19	114.5	16	18.5
Acanthurus bahianus	GUADELOUPE	F	2022-09-19	139.4	18	20.5
Acanthurus bahianus	GUADELOUPE	I	2022-09-19	120.3	17	19.5
Acanthurus bahianus	GUADELOUPE	I	2022-09-19	221.4	21	24
Acanthurus bahianus	GUADELOUPE	I	2022-09-19	132.5	17.5	20
Acanthurus bahianus	GUADELOUPE	M	2022-09-19	184.6	20	22
Acanthurus bahianus	GUADELOUPE	M	2022-09-19	114.5	16.5	18.5
Acanthurus bahianus	GUADELOUPE	F	2022-09-19	81.8	15	16
Acanthurus bahianus	GUADELOUPE	F	2022-09-19	91.3	15	17
Acanthurus bahianus	GUADELOUPE	I	2022-09-19	79.6	15.5	17
Acanthurus bahianus	GUADELOUPE	F	2022-09-21	86.6	15	17
Acanthurus bahianus	GUADELOUPE	F	2022-09-21	76.2	14.5	16
Acanthurus bahianus	GUADELOUPE	I	2022-09-21	106.3	16.5	18.5
Acanthurus bahianus	GUADELOUPE	M	2022-09-21	117	16.5	17.5
Acanthurus bahianus	GUADELOUPE	F	2022-09-21	66	13.5	15.5
Acanthurus bahianus	GUADELOUPE	I	2022-09-21	86.7	14.5	17
Acanthurus bahianus	GUADELOUPE	I	2022-09-21	96.4	15	17
Acanthurus bahianus	GUADELOUPE	F	2022-09-21	94.9	15	17
Acanthurus bahianus	GUADELOUPE	I	2022-09-21	73.2	14	16
Acanthurus bahianus	GUADELOUPE	M	2022-09-21	134.7	17	19
Acanthurus bahianus	GUADELOUPE	F	2022-09-21	86.7	15	16.5
Acanthurus bahianus	GUADELOUPE	F	2022-09-21	132.5	18	20.5
Acanthurus bahianus	GUADELOUPE	M	2022-09-21	111.4	16.5	18.5
Acanthurus bahianus	GUADELOUPE	M	2022-09-21	134.1	17	19.5
Acanthurus bahianus	GUADELOUPE	M	2022-09-21	119.1	16.5	19
Acanthurus bahianus	GUADELOUPE	M	2022-09-21	81.6	15	17.5
Acanthurus bahianus	GUADELOUPE	F	2022-09-21	58.8	13.5	15
Acanthurus bahianus	GUADELOUPE	F	2022-09-21	92.1	15	16.5
Acanthurus bahianus	GUADELOUPE	F	2022-09-21	78.7	15.5	16
Acanthurus bahianus	GUADELOUPE	F	2022-09-21	82.4	14	16
Acanthurus bahianus	GUADELOUPE	M	2022-09-21	70.5	13.5	15.5
Acanthurus bahianus	GUADELOUPE	F	2022-09-21	103.9	15.5	17.5
Acanthurus bahianus	GUADELOUPE	M	2022-09-21	79.5	14.5	16.5
Acanthurus bahianus	GUADELOUPE	F	2022-09-21	108.7	15	17.5
Acanthurus bahianus	GUADELOUPE	F	2022-09-21	82.8	14.5	17
Acanthurus bahianus	GUADELOUPE	I	2022-09-21	113.2	16.5	18.5
Acanthurus bahianus	GUADELOUPE	F	2022-09-21	72.8	14	16
Acanthurus bahianus	GUADELOUPE	I	2022-09-21	73.4	14.5	16.5
Acanthurus bahianus	GUADELOUPE	M	2022-09-21	114.9	16	18.5
Acanthurus bahianus	GUADELOUPE	M	2022-09-21	94.3	15.5	17.5
Acanthurus bahianus	GUADELOUPE	F	2022-09-21	76.5	14	16
Acanthurus bahianus	GUADELOUPE	F	2022-09-21	90.4	15	17
Acanthurus bahianus	GUADELOUPE	F	2022-09-21	96.7	15	15.5
Acanthurus bahianus	GUADELOUPE	F	2022-09-21	75.5	14.5	16
Acanthurus bahianus	GUADELOUPE	F	2022-09-21	81.2	14	15.5
Acanthurus bahianus	GUADELOUPE	I	2022-09-21	116.8	14.5	16.5
Acanthurus bahianus	GUADELOUPE	F	2022-09-21	114.5	16.5	18.5
Acanthurus bahianus	GUADELOUPE	M	2022-09-21	106.6	16	18.5
Acanthurus bahianus	GUADELOUPE	F	2022-09-21	76.5	14.5	16
Acanthurus bahianus	GUADELOUPE	F	2022-09-21	107.4	15.5	17.5
Acanthurus bahianus	GUADELOUPE	M	2022-09-21	116.5	16.5	18.5
Acanthurus bahianus	GUADELOUPE	F	2022-09-21	94	15.5	17
Acanthurus bahianus	GUADELOUPE	I	2022-09-21	168.5	18.5	19.5
Acanthurus bahianus	GUADELOUPE	M	2022-09-21	107.3	16	18
Acanthurus bahianus	GUADELOUPE	M	2022-09-21	93.8	15	17
Acanthurus bahianus	GUADELOUPE	M	2022-09-21	81.5	14.5	17
Acanthurus bahianus	GUADELOUPE	F	2022-09-21	110.2	15.5	18
Acanthurus bahianus	GUADELOUPE	M	2022-09-21	79.6	14.5	16.5
Acanthurus bahianus	GUADELOUPE	I	2022-09-21	76.2	14	15.5
Acanthurus bahianus	GUADELOUPE	M	2022-09-21	64.7	13.5	15.5
Acanthurus bahianus	GUADELOUPE	M	2022-09-21	120.5	16.5	18.5
Acanthurus bahianus	GUADELOUPE	M	2022-09-21	119.5	16.5	18.5
Acanthurus bahianus	GUADELOUPE	F	2022-09-21	66.7	14	15.5
Acanthurus bahianus	GUADELOUPE	F	2022-09-21	94.2	15	17
Acanthurus bahianus	GUADELOUPE	M	2022-09-21	87	15	17
Acanthurus bahianus	GUADELOUPE	M	2022-09-21	97.7	15.5	17
Acanthurus bahianus	GUADELOUPE	F	2022-09-21	107.9	16	18
Acanthurus bahianus	GUADELOUPE	F	2022-09-21	83.6	14.5	17
Acanthurus bahianus	GUADELOUPE	F	2022-09-21	76.7	14	15.5
Acanthurus bahianus	GUADELOUPE	I	2022-09-21	132.4	17	19.5
Acanthurus bahianus	GUADELOUPE	M	2022-09-21	95.2	15.5	17
Acanthurus bahianus	GUADELOUPE	F	2022-09-21	81.7	14	16
Acanthurus bahianus	GUADELOUPE	M	2022-09-21	118	16	18.5
Acanthurus bahianus	GUADELOUPE	F	2022-09-21	86.3	14	16
Acanthurus bahianus	GUADELOUPE	M	2022-09-21	123.4	16.5	19
Acanthurus bahianus	GUADELOUPE	F	2022-09-21	75.7	14	15.5
Acanthurus bahianus	GUADELOUPE	M	2022-09-21	117.9	16.5	19
Acanthurus bahianus	GUADELOUPE	F	2022-09-21	46.9	12	14
Acanthurus bahianus	GUADELOUPE	F	2022-09-21	96.5	15	17
Acanthurus bahianus	GUADELOUPE	I	2022-09-21	81.2	15.5	17.5
Acanthurus bahianus	GUADELOUPE	F	2022-09-21	83.3	14.5	16
Acanthurus bahianus	GUADELOUPE	M	2022-09-21	192.4	19.5	22
Acanthurus bahianus	GUADELOUPE	F	2022-09-21	80.6	14.5	16
Acanthurus bahianus	GUADELOUPE	F	2022-09-21	99.8	15.5	17
Acanthurus bahianus	GUADELOUPE	F	2022-09-21	69.7	13.5	15
Acanthurus bahianus	GUADELOUPE	F	2022-09-21	97.6	15.5	17.5
Acanthurus bahianus	GUADELOUPE	F	2022-09-21	81.7	14.5	16
Acanthurus bahianus	GUADELOUPE	F	2022-09-21	124.1	16.5	18.5
Acanthurus bahianus	GUADELOUPE	F	2022-09-21	103.3	15.5	18
Acanthurus bahianus	GUADELOUPE	F	2022-09-21	89.3	15	17
Acanthurus bahianus	GUADELOUPE	M	2022-09-21	137.9	17.5	19.5
Acanthurus bahianus	GUADELOUPE	M	2022-09-21	108.1	17.5	20
Acanthurus bahianus	GUADELOUPE	F	2022-09-21	80.4	14	16
Acanthurus bahianus	GUADELOUPE	M	2022-09-21	92.6	15	16.5
Acanthurus bahianus	GUADELOUPE	M	2022-09-21	155.3	18	20.5
Acanthurus bahianus	GUADELOUPE	M	2022-09-21	103.2	15.5	18
Acanthurus bahianus	GUADELOUPE	F	2022-09-21	152.6	17.5	20
Acanthurus bahianus	GUADELOUPE	M	2022-09-21	95	15.5	18
Acanthurus bahianus	GUADELOUPE	F	2022-09-21	140.1	17.5	20
Acanthurus bahianus	GUADELOUPE	F	2022-09-21	84.5	14.5	16
Acanthurus bahianus	GUADELOUPE	F	2022-09-21	79.7	14.5	16.5
Acanthurus bahianus	GUADELOUPE	F	2022-09-21	74.1	14	16
Acanthurus bahianus	GUADELOUPE	I	2022-09-21	19.2	9.5	10
Acanthurus bahianus	GUADELOUPE	M	2022-09-21	49.1	13	14.5
Acanthurus bahianus	GUADELOUPE	F	2022-09-21	79	14.5	16
Acanthurus bahianus	GUADELOUPE	F	2022-09-21	77.7	14	15.5
Acanthurus bahianus	GUADELOUPE	M	2022-09-21	65.8	14	15.5
Acanthurus bahianus	GUADELOUPE	I	2022-09-21	191.6	20	22.5
Acanthurus bahianus	GUADELOUPE	M	2022-09-21	115	17	19.5
Acanthurus bahianus	GUADELOUPE	M	2022-09-22	158.3	18.5	21.5
Acanthurus bahianus	GUADELOUPE	M	2022-09-22	155.2	19	22
Acanthurus bahianus	GUADELOUPE	M	2022-09-22	118.2	16.5	19.5
Acanthurus bahianus	GUADELOUPE	M	2022-09-22	72.6	14	15.5
Acanthurus bahianus	GUADELOUPE	M	2022-09-22	111.4	17	20
Acanthurus bahianus	GUADELOUPE	M	2022-09-22	143.4	18.5	22
Acanthurus bahianus	GUADELOUPE	M	2022-09-22	95.4	15.5	17.5
Acanthurus bahianus	GUADELOUPE	F	2022-09-22	149.3	18.5	21.5
Acanthurus bahianus	GUADELOUPE	M	2022-09-22	104.8	16.5	19
Acanthurus bahianus	GUADELOUPE	M	2022-09-22	151.9	19	21.5
Acanthurus bahianus	GUADELOUPE	M	2022-09-22	140.7	18	20.5
Acanthurus bahianus	GUADELOUPE	M	2022-09-22	102.8	16	18
Acanthurus bahianus	GUADELOUPE	M	2022-09-22	115.6	16	18.5
Acanthurus bahianus	GUADELOUPE	F	2022-09-22	120.4	15.5	18.5
Acanthurus bahianus	GUADELOUPE	M	2022-09-22	79.5	14	15.5
Acanthurus bahianus	GUADELOUPE	I	2022-09-22	49.8	12.5	14
Acanthurus bahianus	GUADELOUPE	F	2022-09-22	75.6	15	17
Acanthurus bahianus	GUADELOUPE	I	2022-09-22	129.2	17	19
Acanthurus bahianus	GUADELOUPE	M	2022-09-22	89.9	16.5	18.5
Acanthurus bahianus	GUADELOUPE	M	2022-09-22	67.9	14	16
Acanthurus bahianus	GUADELOUPE	F	2022-09-22	133.2	18	20.5
Acanthurus bahianus	GUADELOUPE	F	2022-09-22	76.7	15	17
Acanthurus bahianus	GUADELOUPE	F	2022-09-22	98.5	15.5	18
Acanthurus bahianus	GUADELOUPE	F	2022-09-22	106.6	16	17.5
Acanthurus bahianus	GUADELOUPE	I	2022-09-22	104.4	17	19
Acanthurus bahianus	GUADELOUPE	F	2022-09-22	67.3	14	15.5
Acanthurus bahianus	GUADELOUPE	F	2022-09-22	128.3	18	20
Acanthurus bahianus	GUADELOUPE	F	2022-09-22	40.1	12	14
Acanthurus bahianus	GUADELOUPE	M	2022-09-22	121.2	17	19.5
Acanthurus bahianus	GUADELOUPE	M	2022-09-22	125.2	18	20
Acanthurus bahianus	GUADELOUPE	M	2022-09-22	133.6	17.5	19.5
Acanthurus bahianus	GUADELOUPE	M	2022-09-22	77.6	14.5	17
Acanthurus bahianus	GUADELOUPE	F	2022-09-22	127.3	18	20.5
Acanthurus bahianus	GUADELOUPE	M	2022-09-22	107.1	17.5	19.5
Acanthurus bahianus	GUADELOUPE	F	2022-09-22	162	18.5	21
Acanthurus bahianus	GUADELOUPE	F	2022-09-22	121.3	18	20
Acanthurus bahianus	GUADELOUPE	M	2022-09-22	97	16	19
Acanthurus bahianus	GUADELOUPE	I	2022-09-22	75	14	15.5
Acanthurus bahianus	GUADELOUPE	F	2022-09-22	177	19	22
Acanthurus bahianus	GUADELOUPE	F	2022-09-22	90.3	15	17
Acanthurus bahianus	GUADELOUPE	M	2022-09-22	75.9	14.5	16.5
Acanthurus bahianus	GUADELOUPE	F	2022-09-22	61.7	14	15.5
Acanthurus bahianus	GUADELOUPE	F	2022-09-22	54	14	16
Acanthurus bahianus	GUADELOUPE	F	2022-09-22	80.4	15	16.5
Acanthurus bahianus	GUADELOUPE	M	2022-09-22	63.4	13.5	14.5
Acanthurus bahianus	GUADELOUPE	M	2022-09-25	148.2	17	19
Acanthurus bahianus	GUADELOUPE	F	2022-09-25	82.7	14	16
Acanthurus bahianus	GUADELOUPE	F	2022-09-25	102.3	15	17
Acanthurus bahianus	GUADELOUPE	M	2022-09-25	124.5	16.5	18.5
Acanthurus bahianus	GUADELOUPE	F	2022-09-27	76.6	14.5	16
Acanthurus bahianus	GUADELOUPE	M	2022-09-27	229.2	21.5	23
Acanthurus bahianus	GUADELOUPE	M	2022-09-27	102.1	16.5	18.5
Acanthurus bahianus	GUADELOUPE	M	2022-09-27	96.1	16	18.5
Acanthurus bahianus	GUADELOUPE	M	2022-09-27	112.9	16.5	19.5
Acanthurus bahianus	GUADELOUPE	M	2022-09-27	148.4	18.5	21.5
Acanthurus bahianus	GUADELOUPE	F	2022-09-27	77.9	14.5	16
Acanthurus bahianus	GUADELOUPE	M	2022-09-27	86	15	17
Acanthurus bahianus	GUADELOUPE	M	2022-09-27	106.5	16	18
Acanthurus bahianus	GUADELOUPE	I	2022-09-27	74.9	15	16
Acanthurus bahianus	GUADELOUPE	I	2022-09-27	81.9	15	17
Acanthurus bahianus	GUADELOUPE	M	2022-09-27	84.1	15.5	18
Acanthurus bahianus	GUADELOUPE	I	2022-09-27	54.1	13	14.5
Acanthurus bahianus	GUADELOUPE	I	2022-09-27	87.8	15	17
Acanthurus bahianus	GUADELOUPE	M	2022-09-27	86.9	15	17
Acanthurus bahianus	GUADELOUPE	M	2022-09-27	119.8	17.5	20
Acanthurus bahianus	GUADELOUPE	F	2022-09-27	87.1	16	17.5
Acanthurus bahianus	GUADELOUPE	I	2022-09-27	69.1	14	15.5
Acanthurus bahianus	GUADELOUPE	M	2022-09-27	190.9	19	21
Acanthurus bahianus	GUADELOUPE	M	2022-09-27	185.1	18	21.5
Acanthurus bahianus	GUADELOUPE	M	2022-09-27	180.7	18.5	21
Acanthurus bahianus	GUADELOUPE	M	2022-09-27	179.7	18.5	21.5
Acanthurus bahianus	GUADELOUPE	M	2022-09-27	165.8	18	20.5
Acanthurus bahianus	GUADELOUPE	M	2022-09-27	169.4	18.5	21.5
Acanthurus bahianus	GUADELOUPE	M	2022-09-27	190.3	19	21.5
Acanthurus bahianus	GUADELOUPE	M	2022-09-27	139.6	17.5	20
Acanthurus bahianus	GUADELOUPE	M	2022-09-27	207.6	19.5	22
Acanthurus bahianus	GUADELOUPE	I	2022-09-29	116	17.5	18.5
Acanthurus bahianus	GUADELOUPE	I	2022-09-29	94.7	15.5	17.5
Acanthurus bahianus	GUADELOUPE	M	2022-09-29	74.1	15	17.5
Acanthurus bahianus	GUADELOUPE	F	2022-09-29	57.5	13.5	15
Acanthurus bahianus	GUADELOUPE	I	2022-09-29	70.9	14.5	16.5
Acanthurus bahianus	GUADELOUPE	F	2022-09-29	53.2	13	14.5
Acanthurus bahianus	GUADELOUPE	M	2022-09-29	64.7	14.5	16
Acanthurus bahianus	GUADELOUPE	M	2022-09-29	60.3	13.5	15.5
Acanthurus bahianus	GUADELOUPE	I	2022-09-29	88.7	16	17.5
Acanthurus bahianus	GUADELOUPE	I	2022-09-29	78.9	15.5	17
Acanthurus bahianus	MARTINIQUE	M	2022-04-25	328	23	26
Acanthurus bahianus	MARTINIQUE	M	2022-04-25	149	17.5	19
Acanthurus bahianus	MARTINIQUE	M	2022-04-26	125	17.5	20
Acanthurus bahianus	MARTINIQUE	F	2022-04-26	85	14.5	16.5
Acanthurus bahianus	MARTINIQUE	M	2022-04-26	107	15.5	17.5
Acanthurus bahianus	MARTINIQUE	I	2022-04-26	57	13	14.5
Acanthurus bahianus	MARTINIQUE	F	2022-04-26	104	16	18.5
Acanthurus bahianus	MARTINIQUE	F	2022-04-26	89	15.5	17.5
Acanthurus bahianus	MARTINIQUE	I	2022-04-26	72	14	15.5
Acanthurus bahianus	MARTINIQUE	F	2022-04-26	95	15.5	17.5
Acanthurus bahianus	MARTINIQUE	F	2022-04-26	75	14.5	16
Acanthurus bahianus	MARTINIQUE	F	2022-04-26	63	13.5	15.5
Acanthurus bahianus	MARTINIQUE	F	2022-04-26	84	14.5	16.5
Acanthurus bahianus	MARTINIQUE	M	2022-04-26	78	14.5	16
Acanthurus bahianus	MARTINIQUE	F	2022-04-26	86	14.5	16
Acanthurus bahianus	MARTINIQUE	I	2022-04-26	117	17	20
Acanthurus bahianus	MARTINIQUE	I	2022-04-26	77	15	16.5
Acanthurus bahianus	MARTINIQUE	I	2022-04-26	37	11	12.5
Acanthurus bahianus	MARTINIQUE	I	2022-04-26	71	14	16
Acanthurus bahianus	MARTINIQUE	I	2022-04-26	47	12	13.5
Acanthurus bahianus	MARTINIQUE	F	2022-04-26	145	18	20.5
Acanthurus bahianus	MARTINIQUE	F	2022-04-26	113	16.5	18.5
Acanthurus bahianus	MARTINIQUE	F	2022-04-26	73	14	15
Acanthurus bahianus	MARTINIQUE	I	2022-04-26	63	13.5	15
Acanthurus bahianus	MARTINIQUE	M	2022-04-26	99	15.5	18
Acanthurus bahianus	MARTINIQUE	F	2022-04-26	90	16	18
Acanthurus bahianus	MARTINIQUE	I	2022-04-26	37	11	12
Acanthurus bahianus	MARTINIQUE	M	2022-04-26	122	16.5	19
Acanthurus bahianus	MARTINIQUE	F	2022-04-26	80	14	16
Acanthurus bahianus	MARTINIQUE	F	2022-04-26	95	16.5	18.5
Acanthurus bahianus	MARTINIQUE	F	2022-04-26	64	14	15
Acanthurus bahianus	MARTINIQUE	F	2022-04-26	75	14	16
Acanthurus bahianus	MARTINIQUE	I	2022-04-26	72	14	15.5
Acanthurus bahianus	MARTINIQUE	I	2022-04-26	66	13.5	15.5
Acanthurus bahianus	MARTINIQUE	I	2022-04-26	77	14.5	15.5
Acanthurus bahianus	MARTINIQUE	M	2022-04-26	113	16.5	18.5
Acanthurus bahianus	MARTINIQUE	M	2022-04-26	46	12.5	14
Acanthurus bahianus	MARTINIQUE	F	2022-04-26	51	12.5	14
Acanthurus bahianus	MARTINIQUE	F	2022-04-26	104	16	17
Acanthurus bahianus	MARTINIQUE	F	2022-04-26	96	16.5	18
Acanthurus bahianus	MARTINIQUE	F	2022-04-26	55	13	14
Acanthurus bahianus	MARTINIQUE	F	2022-04-26	94	15.5	17
Acanthurus bahianus	MARTINIQUE	M	2022-04-26	77	15	16.5
Acanthurus bahianus	MARTINIQUE	M	2022-04-26	106	16	17.5
Acanthurus bahianus	MARTINIQUE	F	2022-04-26	62	13.5	15
Acanthurus bahianus	MARTINIQUE	F	2022-04-26	81	15	16
Acanthurus bahianus	MARTINIQUE	F	2022-04-26	76	14	16
Acanthurus bahianus	MARTINIQUE	F	2022-04-26	75	14.5	16.5
Acanthurus bahianus	MARTINIQUE	I	2022-04-26	80	15	16
Acanthurus bahianus	MARTINIQUE	F	2022-04-26	69	13	15
Acanthurus bahianus	MARTINIQUE	F	2022-04-26	75	14	16
Acanthurus bahianus	MARTINIQUE	M	2022-04-26	122	17.5	19.5
Acanthurus bahianus	MARTINIQUE	F	2022-04-26	72	14	15.5
Acanthurus bahianus	MARTINIQUE	M	2022-04-26	72	14.5	16
Acanthurus bahianus	MARTINIQUE	F	2022-04-26	55	13	14.5
Acanthurus bahianus	MARTINIQUE	F	2022-04-26	82	15	17
Acanthurus bahianus	MARTINIQUE	F	2022-04-26	30	10.5	11.5
Acanthurus bahianus	MARTINIQUE	F	2022-04-26	75	13.5	15
Acanthurus bahianus	MARTINIQUE	F	2022-04-26	48	12	13
Acanthurus bahianus	MARTINIQUE	F	2022-04-26	66	13.5	15.5
Acanthurus bahianus	MARTINIQUE	F	2022-04-26	50	12.5	13.5
Acanthurus bahianus	MARTINIQUE	M	2022-04-26	49	12.5	14
Acanthurus bahianus	MARTINIQUE	M	2022-04-26	189	18.5	21.5
Acanthurus bahianus	MARTINIQUE	I	2022-04-26	200	19.5	23.5
Acanthurus bahianus	MARTINIQUE	M	2022-04-26	123	16	18
Acanthurus bahianus	MARTINIQUE	M	2022-04-26	186	19.5	22
Acanthurus bahianus	MARTINIQUE	I	2022-04-26	95	15	16.5
Acanthurus bahianus	MARTINIQUE	I	2022-04-26	181	18	20.5
Acanthurus bahianus	MARTINIQUE	M	2022-04-26	200	19.5	22.5
Acanthurus bahianus	MARTINIQUE	F	2022-04-26	143	18	20.5
Acanthurus bahianus	MARTINIQUE	M	2022-04-26	155	17.5	19
Acanthurus bahianus	MARTINIQUE	M	2022-04-26	101	15.5	18
Acanthurus bahianus	MARTINIQUE	M	2022-04-26	151	17.5	19.5
Acanthurus bahianus	MARTINIQUE	M	2022-04-26	259	21	24.5
Acanthurus bahianus	MARTINIQUE	M	2022-04-26	168	19	22
Acanthurus bahianus	MARTINIQUE	M	2022-04-26	167	18.5	20.5
Acanthurus bahianus	MARTINIQUE	M	2022-04-26	196	19	21.5
Acanthurus bahianus	MARTINIQUE	M	2022-04-26	177	19	21
Acanthurus bahianus	MARTINIQUE	I	2022-04-26	171	18.5	21
Acanthurus bahianus	MARTINIQUE	F	2022-04-26	255	20.5	22.5
Acanthurus bahianus	MARTINIQUE	M	2022-04-26	169	18	20.5
Acanthurus bahianus	MARTINIQUE	M	2022-04-26	190	19.5	22
Acanthurus bahianus	MARTINIQUE	M	2022-04-26	140	17	19
Acanthurus bahianus	MARTINIQUE	M	2022-04-26	242	19.5	22
Acanthurus bahianus	MARTINIQUE	M	2022-04-26	112	16	17.5
Acanthurus bahianus	MARTINIQUE	F	2022-04-28	137	17.5	19.5
Acanthurus bahianus	MARTINIQUE	F	2022-04-28	170	18	20
Acanthurus bahianus	MARTINIQUE	F	2022-04-28	196	18	20
Acanthurus bahianus	MARTINIQUE	F	2022-04-28	141	17.5	20
Acanthurus bahianus	MARTINIQUE	I	2022-04-28	138	18	20.5
Acanthurus bahianus	MARTINIQUE	F	2022-04-28	85	15	17
Acanthurus bahianus	MARTINIQUE	M	2022-04-28	149	18	20.5
Acanthurus bahianus	MARTINIQUE	M	2022-04-28	99	16	18
Acanthurus bahianus	MARTINIQUE	M	2022-04-28	127	18	20
Acanthurus bahianus	MARTINIQUE	M	2022-04-28	115	16.5	18.5
Acanthurus bahianus	MARTINIQUE	F	2022-04-28	135	17.5	19.5
Acanthurus bahianus	MARTINIQUE	F	2022-04-28	68	14	16
Acanthurus bahianus	MARTINIQUE	M	2022-04-28	72	14.5	16.5
Acanthurus bahianus	MARTINIQUE	M	2022-04-28	130	17	19
Acanthurus bahianus	MARTINIQUE	M	2022-04-28	108	16	18
Acanthurus bahianus	MARTINIQUE	M	2022-04-28	100	16	18.5
Acanthurus bahianus	MARTINIQUE	M	2022-04-28	107	16	18
Acanthurus bahianus	MARTINIQUE	M	2022-04-28	110	16.5	18.5
Acanthurus bahianus	MARTINIQUE	F	2022-04-28	75	14	16
Acanthurus bahianus	MARTINIQUE	M	2022-04-28	102	16	18
Acanthurus bahianus	MARTINIQUE	M	2022-04-28	112	16	18.5
Acanthurus bahianus	MARTINIQUE	F	2022-04-28	70	13.5	15.5
Acanthurus bahianus	MARTINIQUE	F	2022-04-28	101	15.5	17.5
Acanthurus bahianus	MARTINIQUE	M	2022-04-28	112	16.5	19.5
Acanthurus bahianus	MARTINIQUE	M	2022-04-28	103	16	18
Acanthurus bahianus	MARTINIQUE	F	2022-04-28	85	15	17
Acanthurus bahianus	MARTINIQUE	F	2022-04-28	104	16	18
Acanthurus bahianus	MARTINIQUE	F	2022-04-28	97	15.5	17.5
Acanthurus bahianus	MARTINIQUE	F	2022-04-28	63	13.5	15
Acanthurus bahianus	MARTINIQUE	M	2022-04-28	91	15	17
Acanthurus bahianus	MARTINIQUE	M	2022-04-28	89	15.5	17.5
Acanthurus bahianus	MARTINIQUE	F	2022-04-28	116	14.5	17
Acanthurus bahianus	MARTINIQUE	F	2022-04-28	58	13	14.5
Acanthurus bahianus	MARTINIQUE	F	2022-04-28	73	14	16
Acanthurus bahianus	MARTINIQUE	F	2022-05-02	139	17	19
Acanthurus bahianus	MARTINIQUE	F	2022-05-02	102	16	18
Acanthurus bahianus	MARTINIQUE	M	2022-05-02	130	17	18.5
Acanthurus bahianus	MARTINIQUE	F	2022-05-02	108	16	18
Acanthurus bahianus	MARTINIQUE	M	2022-05-02	65	13.5	15
Acanthurus bahianus	MARTINIQUE	F	2022-05-02	118	16.5	18.5
Acanthurus bahianus	MARTINIQUE	F	2022-05-02	276	22	23.5
Acanthurus bahianus	MARTINIQUE	F	2022-05-02	168	18.5	20.5
Acanthurus bahianus	MARTINIQUE	M	2022-05-02	149	18	20
Acanthurus bahianus	MARTINIQUE	M	2022-05-02	145	17	19
Acanthurus bahianus	MARTINIQUE	F	2022-05-02	135	17	19
Acanthurus bahianus	MARTINIQUE	F	2022-05-02	224	20	22.5
Acanthurus bahianus	MARTINIQUE	F	2022-05-02	61	13	14.5
Acanthurus bahianus	MARTINIQUE	F	2022-05-02	141	17	19
Acanthurus bahianus	MARTINIQUE	F	2022-05-02	162	17	20
Acanthurus bahianus	MARTINIQUE	F	2022-05-02	104	15.5	17
Acanthurus bahianus	MARTINIQUE	F	2022-05-02	74	13.5	15
Acanthurus bahianus	MARTINIQUE	M	2022-05-02	99	15	17
Acanthurus bahianus	MARTINIQUE	F	2022-05-02	109	16	17.5
Acanthurus bahianus	MARTINIQUE	F	2022-05-02	139	16.5	18.5
Acanthurus bahianus	MARTINIQUE	F	2022-05-02	83	14.5	16.5
Acanthurus bahianus	MARTINIQUE	M	2022-05-02	83	14.5	16
Acanthurus bahianus	MARTINIQUE	M	2022-05-03	209	20	21.5
Acanthurus bahianus	MARTINIQUE	I	2022-05-03	122	17	19.5
Acanthurus bahianus	MARTINIQUE	I	2022-05-03	134	17.5	19.5
Acanthurus bahianus	MARTINIQUE	I	2022-05-03	103	15.5	17.5
Acanthurus bahianus	MARTINIQUE	F	2022-05-03	114	15.5	17.5
Acanthurus bahianus	MARTINIQUE	M	2022-05-03	236	21.5	24.5
Acanthurus bahianus	MARTINIQUE	I	2022-05-03	122	16.5	18
Acanthurus bahianus	MARTINIQUE	F	2022-05-03	102	15	17
Acanthurus bahianus	MARTINIQUE	M	2022-05-03	128	17	19
Acanthurus bahianus	MARTINIQUE	M	2022-05-03	120	16	18
Acanthurus bahianus	MARTINIQUE	F	2022-05-03	111	16	17.5
Acanthurus bahianus	MARTINIQUE	F	2022-05-03	131	17	19
Acanthurus bahianus	MARTINIQUE	I	2022-05-03	346	23.5	27
Acanthurus bahianus	MARTINIQUE	F	2022-05-03	203	21	23.5
Acanthurus bahianus	MARTINIQUE	M	2022-05-03	102	15	16.5
Acanthurus bahianus	MARTINIQUE	I	2022-05-03	92	15.5	17.5
Acanthurus bahianus	MARTINIQUE	F	2022-05-03	191	20.5	23.5
Acanthurus bahianus	MARTINIQUE	M	2022-05-03	110	16	17.5
Acanthurus bahianus	MARTINIQUE	F	2022-05-03	120	16.5	18.5
Acanthurus bahianus	MARTINIQUE	I	2022-08-21	250	20	23
Acanthurus bahianus	MARTINIQUE	I	2022-08-23	71	14	15.5
Acanthurus bahianus	MARTINIQUE	F	2022-08-23	70.5	14	16
Acanthurus bahianus	MARTINIQUE	F	2022-08-23	88.5	15	17
Acanthurus bahianus	MARTINIQUE	F	2022-08-23	95	15	17.5
Acanthurus bahianus	MARTINIQUE	F	2022-08-23	52	12.5	14
Acanthurus bahianus	MARTINIQUE	M	2022-08-23	63.5	13.5	15
Acanthurus bahianus	MARTINIQUE	I	2022-08-23	69.5	14.5	16.5
Acanthurus bahianus	MARTINIQUE	F	2022-08-23	53.5	13	15
Acanthurus bahianus	MARTINIQUE	F	2022-08-23	52	13	14.5
Acanthurus bahianus	MARTINIQUE	F	2022-08-23	79.5	15	17
Acanthurus bahianus	MARTINIQUE	F	2022-08-23	60.5	13	15
Acanthurus bahianus	MARTINIQUE	F	2022-08-23	64.5	13.5	15
Acanthurus bahianus	MARTINIQUE	M	2022-08-23	85	15	17
Acanthurus bahianus	MARTINIQUE	F	2022-08-23	57.5	13.5	15.5
Acanthurus bahianus	MARTINIQUE	M	2022-08-23	86	14.5	16
Acanthurus bahianus	MARTINIQUE	F	2022-08-23	73	14.5	16.5
Acanthurus bahianus	MARTINIQUE	F	2022-08-23	81	14	16
Acanthurus bahianus	MARTINIQUE	F	2022-08-23	52	12.5	14
Acanthurus bahianus	MARTINIQUE	F	2022-08-23	61.5	13.5	15.5
Acanthurus bahianus	MARTINIQUE	F	2022-08-23	63	13.5	15
Acanthurus bahianus	MARTINIQUE	F	2022-08-23	69	12.5	14.5
Acanthurus bahianus	MARTINIQUE	F	2022-08-23	72	14.5	16
Acanthurus bahianus	MARTINIQUE	F	2022-08-23	49.5	12	14
Acanthurus bahianus	MARTINIQUE	F	2022-08-23	59.5	13.5	15
Acanthurus bahianus	MARTINIQUE	F	2022-08-23	49.5	12.5	14
Acanthurus bahianus	MARTINIQUE	M	2022-08-23	101.5	15	17.5
Acanthurus bahianus	MARTINIQUE	F	2022-08-23	62.5	13	14.5
Acanthurus bahianus	MARTINIQUE	F	2022-08-23	92.5	15	17
Acanthurus bahianus	MARTINIQUE	I	2022-08-23	53.5	12	18.5
Acanthurus bahianus	MARTINIQUE	F	2022-08-24	63	13.5	15.5
Acanthurus bahianus	MARTINIQUE	M	2022-08-24	130.5	17	18.5
Acanthurus bahianus	MARTINIQUE	F	2022-08-24	65.5	13.5	15
Acanthurus bahianus	MARTINIQUE	M	2022-08-24	144.5	18	20
Acanthurus bahianus	MARTINIQUE	M	2022-08-24	138	17.5	19
Acanthurus bahianus	MARTINIQUE	M	2022-08-24	88.5	15.5	17
Acanthurus bahianus	MARTINIQUE	F	2022-08-24	29	10.5	11.5
Acanthurus bahianus	MARTINIQUE	M	2022-08-24	99	15.5	18
Acanthurus bahianus	MARTINIQUE	M	2022-08-24	131	17.5	20.5
Acanthurus bahianus	MARTINIQUE	M	2022-08-24	127	17	19
Acanthurus bahianus	MARTINIQUE	F	2022-08-24	113.5	16	18
Acanthurus bahianus	MARTINIQUE	M	2022-08-24	106	16.5	19
Acanthurus bahianus	MARTINIQUE	M	2022-08-24	159	17.5	19.5
Acanthurus bahianus	MARTINIQUE	F	2022-08-24	108.5	16	17.5
Acanthurus bahianus	MARTINIQUE	M	2022-08-24	90.5	15	17
Acanthurus bahianus	MARTINIQUE	M	2022-08-24	95	15	17
Acanthurus bahianus	MARTINIQUE	F	2022-08-24	55	13	15
Acanthurus bahianus	MARTINIQUE	F	2022-08-24	91	14.5	16.5
Acanthurus bahianus	MARTINIQUE	F	2022-08-24	110.5	17	19
Acanthurus bahianus	MARTINIQUE	M	2022-08-24	120.5	16.5	19.5
Acanthurus bahianus	MARTINIQUE	M	2022-08-24	125	18	20.5
Acanthurus bahianus	MARTINIQUE	M	2022-08-24	65.5	14	16
Acanthurus bahianus	MARTINIQUE	F	2022-08-24	148	17.5	19.5
Acanthurus bahianus	MARTINIQUE	F	2022-08-24	114	16.5	18.5
Acanthurus bahianus	MARTINIQUE	F	2022-08-24	32.5	14.5	16
Acanthurus bahianus	MARTINIQUE	F	2022-08-24	99.5	15.5	17.5
Acanthurus bahianus	MARTINIQUE	F	2022-08-24	123.5	17.5	19.5
Acanthurus bahianus	MARTINIQUE	F	2022-08-24	95.5	15.5	17
Acanthurus bahianus	MARTINIQUE	F	2022-08-24	41.5	11.5	13
Acanthurus bahianus	MARTINIQUE	F	2022-08-24	91	15.5	17.5
Acanthurus bahianus	MARTINIQUE	F	2022-08-24	53	13	14.5
Acanthurus bahianus	MARTINIQUE	F	2022-08-24	124	18	20
Acanthurus bahianus	MARTINIQUE	F	2022-08-24	73	14	15.5
Acanthurus bahianus	MARTINIQUE	M	2022-08-24	79	14.5	16
Acanthurus bahianus	MARTINIQUE	F	2022-08-24	111	16.5	18
Acanthurus bahianus	MARTINIQUE	F	2022-08-24	112.5	16	18
Acanthurus bahianus	MARTINIQUE	F	2022-08-24	67.5	14.5	16
Acanthurus bahianus	MARTINIQUE	F	2022-08-24	89	15.5	17.5
Acanthurus bahianus	MARTINIQUE	F	2022-08-24	52.5	12.5	13.5
Acanthurus bahianus	MARTINIQUE	F	2022-08-24	101	16	18
Acanthurus bahianus	MARTINIQUE	M	2022-08-24	65	14	15.5
Acanthurus bahianus	MARTINIQUE	M	2022-08-24	62	13	14.5
Acanthurus bahianus	MARTINIQUE	F	2022-08-24	96	15.5	17.5
Acanthurus bahianus	MARTINIQUE	F	2022-08-24	79	14.5	16.5
Acanthurus bahianus	MARTINIQUE	F	2022-08-24	62	14	15.5
Acanthurus bahianus	MARTINIQUE	F	2022-08-24	97	15	17.5
Acanthurus bahianus	MARTINIQUE	M	2022-08-24	146	17.5	19.5
Acanthurus bahianus	MARTINIQUE	M	2022-08-24	136	17	20
Acanthurus bahianus	MARTINIQUE	F	2022-08-24	88	15	17
Acanthurus bahianus	MARTINIQUE	F	2022-08-24	82.5	15	17
Acanthurus bahianus	MARTINIQUE	F	2022-08-24	107	16	18
Acanthurus bahianus	MARTINIQUE	F	2022-08-24	65.5	13	15
Acanthurus bahianus	MARTINIQUE	M	2022-08-24	50.5	12.5	14
Acanthurus bahianus	MARTINIQUE	F	2022-08-24	71.5	14	15.5
Acanthurus bahianus	MARTINIQUE	F	2022-08-24	125.5	17	19.5
Acanthurus bahianus	MARTINIQUE	M	2022-08-24	121	17.5	20.5
Acanthurus bahianus	MARTINIQUE	M	2022-08-24	108	16	17.5
Acanthurus bahianus	MARTINIQUE	M	2022-08-24	128	17	19
Acanthurus bahianus	MARTINIQUE	F	2022-08-24	59.5	13.5	15
Acanthurus bahianus	MARTINIQUE	F	2022-08-24	87	15.5	17.5
Acanthurus bahianus	MARTINIQUE	M	2022-08-24	128.5	17.5	20
Acanthurus bahianus	MARTINIQUE	F	2022-08-24	99	16.5	19
Acanthurus bahianus	MARTINIQUE	M	2022-08-24	130.5	17.5	20
Acanthurus bahianus	MARTINIQUE	F	2022-08-24	101	15.5	17.5
Acanthurus bahianus	MARTINIQUE	M	2022-08-24	108.5	16.5	19
Acanthurus bahianus	MARTINIQUE	F	2022-08-24	108.5	16	18
Acanthurus bahianus	MARTINIQUE	F	2022-08-24	92.5	16	18
Acanthurus bahianus	MARTINIQUE	F	2022-08-24	66	13.5	15
Acanthurus bahianus	MARTINIQUE	F	2022-08-24	97	15.5	17
Acanthurus bahianus	MARTINIQUE	F	2022-08-24	108	16	18
Acanthurus bahianus	MARTINIQUE	F	2022-08-24	59	13	14.5
Acanthurus bahianus	MARTINIQUE	F	2022-08-24	44.5	12	13
Acanthurus bahianus	MARTINIQUE	F	2022-08-24	75.5	14.5	16
Acanthurus bahianus	MARTINIQUE	F	2022-08-24	88	15	17
Acanthurus bahianus	MARTINIQUE	M	2022-08-24	78	15	17.5
Acanthurus bahianus	MARTINIQUE	F	2022-08-24	66.5	13.5	15
Acanthurus bahianus	MARTINIQUE	F	2022-08-24	60	13.5	15
Acanthurus bahianus	MARTINIQUE	M	2022-08-24	78	14.5	17
Acanthurus bahianus	MARTINIQUE	F	2022-08-24	74	14.5	16
Acanthurus bahianus	MARTINIQUE	F	2022-08-24	92	15.5	17.5
Acanthurus bahianus	MARTINIQUE	M	2022-08-24	100.5	16	18
Acanthurus bahianus	MARTINIQUE	F	2022-08-24	88.5	15	16.5
Acanthurus bahianus	MARTINIQUE	F	2022-08-24	55.5	13.5	15
Acanthurus bahianus	MARTINIQUE	F	2022-08-24	77	14.5	16
Acanthurus bahianus	MARTINIQUE	F	2022-08-24	76	14.5	16
Acanthurus bahianus	MARTINIQUE	F	2022-08-24	63	13	14.5
Acanthurus bahianus	MARTINIQUE	F	2022-08-24	54.5	12.5	14
Acanthurus bahianus	MARTINIQUE	F	2022-08-24	64	13	14.5
Acanthurus bahianus	MARTINIQUE	M	2022-08-24	155	16.5	19
Acanthurus bahianus	MARTINIQUE	I	2022-08-24	240	19.5	22.5
Acanthurus bahianus	MARTINIQUE	F	2022-08-24	138	16.5	18.5
Acanthurus bahianus	MARTINIQUE	I	2022-08-24	176	18	20
Acanthurus bahianus	MARTINIQUE	I	2022-08-24	152	17.5	19
Acanthurus bahianus	MARTINIQUE	M	2022-08-24	166	18	20
Acanthurus bahianus	MARTINIQUE	M	2022-08-24	148	17	19
Acanthurus bahianus	MARTINIQUE	I	2022-08-24	191	18.5	21
Acanthurus bahianus	MARTINIQUE	F	2022-08-24	175	18	20
Acanthurus bahianus	MARTINIQUE	F	2022-08-24	138	16.5	19
Acanthurus bahianus	MARTINIQUE	M	2022-08-24	145	16.5	18.5
Acanthurus bahianus	MARTINIQUE	F	2022-08-24	140	17	19.5
Acanthurus bahianus	MARTINIQUE	M	2022-08-24	135	16.5	18.5
Acanthurus bahianus	MARTINIQUE	M	2022-08-24	140	16.5	18
Acanthurus bahianus	MARTINIQUE	F	2022-08-24	99	15	17
Acanthurus bahianus	MARTINIQUE	F	2022-08-24	106.5	15	17
Acanthurus bahianus	MARTINIQUE	M	2022-08-24	120	16	17.5
Acanthurus bahianus	MARTINIQUE	M	2022-08-24	146.5	17	19
Acanthurus bahianus	MARTINIQUE	M	2022-08-24	154	17	19.5
Acanthurus bahianus	MARTINIQUE	F	2022-08-24	106	14.5	16
Acanthurus bahianus	MARTINIQUE	M	2022-08-24	105	15	18
Acanthurus bahianus	MARTINIQUE	M	2022-08-24	82	13.5	15
Acanthurus bahianus	MARTINIQUE	M	2022-08-24	244.5	20	22.5
Acanthurus bahianus	MARTINIQUE	M	2022-08-24	236.5	19.5	22
Acanthurus bahianus	MARTINIQUE	I	2022-08-24	240	20	22.5
Acanthurus bahianus	MARTINIQUE	I	2022-08-24	177	18.5	20
Acanthurus bahianus	MARTINIQUE	F	2022-08-24	238	19	22.5
Acanthurus bahianus	MARTINIQUE	F	2022-08-24	276.5	21	23
Acanthurus bahianus	MARTINIQUE	M	2022-08-24	216	19.5	21.5
Acanthurus bahianus	MARTINIQUE	F	2022-08-24	132	17	19
Acanthurus bahianus	MARTINIQUE	M	2022-08-24	231.5	19.5	22
Acanthurus bahianus	MARTINIQUE	I	2022-08-24	167	18	20
Acanthurus bahianus	MARTINIQUE	M	2022-08-25	78	14.5	16
Acanthurus bahianus	MARTINIQUE	F	2022-08-25	66	13	14.5
Acanthurus bahianus	MARTINIQUE	F	2022-08-25	62	12.5	14
Acanthurus bahianus	MARTINIQUE	F	2022-08-26	169	17.5	20.5
Acanthurus bahianus	MARTINIQUE	F	2022-08-26	187.5	19	21.5
Acanthurus bahianus	MARTINIQUE	M	2022-08-26	152	17.5	20
Acanthurus bahianus	MARTINIQUE	M	2022-08-26	174	18.5	20.5
Acanthurus bahianus	MARTINIQUE	I	2022-08-26	67.5	13.5	16
Acanthurus bahianus	MARTINIQUE	M	2022-08-26	65.5	13	14.5
Acanthurus bahianus	MARTINIQUE	F	2022-08-26	131	17	19
Acanthurus bahianus	MARTINIQUE	F	2022-08-26	106	15.5	17
Acanthurus bahianus	MARTINIQUE	M	2022-08-26	98	15	17
Acanthurus bahianus	MARTINIQUE	F	2022-08-26	33.5	11	12
Acanthurus bahianus	MARTINIQUE	M	2022-08-26	58.5	13.5	14.5
Acanthurus bahianus	MARTINIQUE	M	2022-08-26	233	20.5	23
Acanthurus bahianus	MARTINIQUE	M	2022-08-26	296.5	22	25
Acanthurus bahianus	MARTINIQUE	F	2022-08-26	253	20	22.5
Acanthurus bahianus	MARTINIQUE	F	2022-08-26	193.5	18.5	21
Acanthurus bahianus	MARTINIQUE	F	2022-08-30	172	18	20.5
Acanthurus bahianus	MARTINIQUE	M	2022-08-30	126	17	19.5
Acanthurus bahianus	MARTINIQUE	F	2022-08-30	108.5	16.5	18.5
Acanthurus bahianus	MARTINIQUE	F	2022-08-30	86	15	17
Acanthurus bahianus	MARTINIQUE	M	2022-08-30	136.5	17.5	20
Acanthurus bahianus	MARTINIQUE	M	2022-08-30	121	17	19
Acanthurus bahianus	MARTINIQUE	M	2022-08-30	165.5	18.5	21
Acanthurus bahianus	MARTINIQUE	F	2022-08-30	115	16.5	18.5
Acanthurus bahianus	MARTINIQUE	F	2022-08-30	149.5	18.5	21.5
Acanthurus bahianus	MARTINIQUE	F	2022-08-30	139.5	17	19
Acanthurus bahianus	MARTINIQUE	F	2022-08-30	114.5	16.5	18.5
Acanthurus bahianus	MARTINIQUE	F	2022-08-30	120	16.5	18.5
Acanthurus bahianus	MARTINIQUE	F	2022-08-30	118.5	16.5	19
Acanthurus bahianus	MARTINIQUE	F	2022-08-30	94	15	17
Acanthurus bahianus	MARTINIQUE	F	2022-08-30	103	15.5	17
Acanthurus bahianus	MARTINIQUE	F	2022-08-30	169	19	21
Acanthurus bahianus	MARTINIQUE	M	2022-08-30	102	15.5	18
Acanthurus bahianus	MARTINIQUE	M	2022-08-30	124.5	17	19
Acanthurus bahianus	MARTINIQUE	M	2022-08-30	73.5	14	16
Acanthurus chirurgus	GUADELOUPE	F	2021-11-06	356.4	22.5	24
Acanthurus chirurgus	GUADELOUPE	F	2021-11-06	339.7	23.5	25.5
Acanthurus chirurgus	GUADELOUPE	I	2021-11-06	258	21.5	23
Acanthurus chirurgus	GUADELOUPE	I	2021-11-07	327.5	23.5	24.5
Acanthurus chirurgus	GUADELOUPE	F	2021-11-07	222	20	21
Acanthurus chirurgus	GUADELOUPE	F	2021-11-08	270	22	23.5
Acanthurus chirurgus	GUADELOUPE	I	2021-11-08	244.4	21.5	23
Acanthurus chirurgus	GUADELOUPE	F	2021-11-08	269.4	22.5	24
Acanthurus chirurgus	GUADELOUPE	I	2021-11-08	281.4	23.5	24.5
Acanthurus chirurgus	GUADELOUPE	I	2021-11-08	245.3	21	22
Acanthurus chirurgus	GUADELOUPE	F	2021-11-08	237.9	21.5	23
Acanthurus chirurgus	GUADELOUPE	F	2021-11-08	259.5	23	24.5
Acanthurus chirurgus	GUADELOUPE	F	2021-11-08	238.7	21.5	23
Acanthurus chirurgus	GUADELOUPE	F	2021-11-08	189	19	20
Acanthurus chirurgus	GUADELOUPE	F	2021-11-08	277.8	22	23.5
Acanthurus chirurgus	GUADELOUPE	F	2021-11-08	288.2	23	24.5
Acanthurus chirurgus	GUADELOUPE	F	2021-11-08	195.2	19.5	20.5
Acanthurus chirurgus	GUADELOUPE	F	2021-11-08	364.6	24.5	26.5
Acanthurus chirurgus	GUADELOUPE	F	2021-11-08	241.7	12	23
Acanthurus chirurgus	GUADELOUPE	F	2021-11-08	296.7	24	25.5
Acanthurus chirurgus	GUADELOUPE	F	2021-11-08	265.8	21.5	23.5
Acanthurus chirurgus	GUADELOUPE	F	2021-11-08	313.9	23.5	25
Acanthurus chirurgus	GUADELOUPE	F	2021-11-08	267.8	21.5	23
Acanthurus chirurgus	GUADELOUPE	F	2021-11-08	240.1	22	23.5
Acanthurus chirurgus	GUADELOUPE	I	2021-11-08	189	19	20.5
Acanthurus chirurgus	GUADELOUPE	I	2021-11-08	159.6	18.5	19.5
Acanthurus chirurgus	GUADELOUPE	F	2021-11-08	220.7	20	21.5
Acanthurus chirurgus	GUADELOUPE	I	2021-11-08	343.2	24	26
Acanthurus chirurgus	GUADELOUPE	F	2021-11-08	296.3	23	24.5
Acanthurus chirurgus	GUADELOUPE	F	2021-11-08	284.8	23.5	24.5
Acanthurus chirurgus	GUADELOUPE	F	2021-11-08	195.5	20	21
Acanthurus chirurgus	GUADELOUPE	F	2021-11-08	239	21	22.5
Acanthurus chirurgus	GUADELOUPE	I	2021-11-08	240.3	21	22.5
Acanthurus chirurgus	GUADELOUPE	F	2021-11-08	222.8	20.5	22
Acanthurus chirurgus	GUADELOUPE	F	2021-11-08	226.5	21.5	22.5
Acanthurus chirurgus	GUADELOUPE	F	2021-11-08	287.6	22.5	24
Acanthurus chirurgus	GUADELOUPE	F	2021-11-08	246.9	22	23.5
Acanthurus chirurgus	GUADELOUPE	F	2021-11-08	185.9	19.5	20.5
Acanthurus chirurgus	GUADELOUPE	F	2021-11-08	242.1	22.5	23.5
Acanthurus chirurgus	GUADELOUPE	F	2021-11-08	313.8	24	25
Acanthurus chirurgus	GUADELOUPE	F	2021-11-08	147.1	21.5	23
Acanthurus chirurgus	GUADELOUPE	F	2021-11-08	415.4	25.5	27.5
Acanthurus chirurgus	GUADELOUPE	F	2021-11-08	264.1	21.5	23
Acanthurus chirurgus	GUADELOUPE	F	2021-11-08	264.4	22.5	24
Acanthurus chirurgus	GUADELOUPE	F	2021-11-08	267.7	23	24.5
Acanthurus chirurgus	GUADELOUPE	F	2021-11-08	169.1	19	20
Acanthurus chirurgus	GUADELOUPE	F	2021-11-08	240.2	22	23.5
Acanthurus chirurgus	GUADELOUPE	F	2021-11-08	235	21.5	23
Acanthurus chirurgus	GUADELOUPE	F	2021-11-08	264.2	22	23.5
Acanthurus chirurgus	GUADELOUPE	F	2021-11-08	294.8	22.5	24
Acanthurus chirurgus	GUADELOUPE	M	2021-11-08	241.5	20.5	22
Acanthurus chirurgus	GUADELOUPE	F	2021-11-08	255.8	21.5	22.5
Acanthurus chirurgus	GUADELOUPE	I	2021-11-08	279.2	22.5	24
Acanthurus chirurgus	GUADELOUPE	M	2021-11-08	257.6	22	23.5
Acanthurus chirurgus	GUADELOUPE	M	2021-11-08	168.6	19	20
Acanthurus chirurgus	GUADELOUPE	F	2021-11-08	204.2	21.5	22.5
Acanthurus chirurgus	GUADELOUPE	F	2021-11-08	245.8	21.5	23
Acanthurus chirurgus	GUADELOUPE	F	2021-11-08	186.8	20	21.5
Acanthurus chirurgus	GUADELOUPE	F	2021-11-08	255.5	22	23.5
Acanthurus chirurgus	GUADELOUPE	F	2021-11-08	184.5	19.5	20.5
Acanthurus chirurgus	GUADELOUPE	F	2021-11-08	240.1	21.5	22.5
Acanthurus chirurgus	GUADELOUPE	F	2021-11-08	292.2	23	24
Acanthurus chirurgus	GUADELOUPE	I	2021-11-08	355.3	24.5	26
Acanthurus chirurgus	GUADELOUPE	F	2021-11-08	261.8	22	23
Acanthurus chirurgus	GUADELOUPE	I	2021-11-08	315.3	23	24.5
Acanthurus chirurgus	GUADELOUPE	F	2021-11-08	221	20	21.5
Acanthurus chirurgus	GUADELOUPE	M	2021-11-08	288.4	22.5	24
Acanthurus chirurgus	GUADELOUPE	I	2021-11-08	366.8	24.5	26.5
Acanthurus chirurgus	GUADELOUPE	F	2021-11-08	256.8	21.5	23
Acanthurus chirurgus	GUADELOUPE	F	2021-11-08	206.1	20	21.5
Acanthurus chirurgus	GUADELOUPE	I	2021-11-11	175.3	19	20
Acanthurus chirurgus	GUADELOUPE	F	2021-11-12	233	21.5	23
Acanthurus chirurgus	GUADELOUPE	I	2021-11-12	315	25	26.5
Acanthurus chirurgus	GUADELOUPE	I	2021-11-12	204	21	22.5
Acanthurus chirurgus	GUADELOUPE	F	2021-11-12	212.7	20.5	21.5
Acanthurus chirurgus	GUADELOUPE	F	2021-11-12	298.5	23.5	25
Acanthurus chirurgus	GUADELOUPE	I	2021-11-12	280.8	23	24.5
Acanthurus chirurgus	GUADELOUPE	I	2021-11-12	207.5	19.5	21
Acanthurus chirurgus	GUADELOUPE	I	2021-11-12	220	20.5	22
Acanthurus chirurgus	GUADELOUPE	F	2021-11-12	157.9	18.5	19.5
Acanthurus chirurgus	GUADELOUPE	M	2021-11-15	140.9	16	17.5
Acanthurus chirurgus	GUADELOUPE	M	2021-11-15	98.9	15.5	16.5
Acanthurus chirurgus	GUADELOUPE	I	2021-11-15	217.7	20	21
Acanthurus chirurgus	GUADELOUPE	M	2021-11-15	427.5	25	26.5
Acanthurus chirurgus	GUADELOUPE	I	2021-11-15	164.1	18	19
Acanthurus chirurgus	GUADELOUPE	M	2021-11-15	188.9	18.5	19.5
Acanthurus chirurgus	GUADELOUPE	M	2021-11-15	242.2	20	21.5
Acanthurus chirurgus	GUADELOUPE	F	2021-11-15	142.4	17.5	19
Acanthurus chirurgus	GUADELOUPE	I	2021-11-15	287.7	22	23.5
Acanthurus chirurgus	GUADELOUPE	I	2021-11-15	86.7	14.5	15
Acanthurus chirurgus	GUADELOUPE	I	2021-11-15	151.7	17.5	19
Acanthurus chirurgus	GUADELOUPE	I	2021-11-15	103.4	15	16
Acanthurus chirurgus	GUADELOUPE	I	2021-11-15	108.6	15.5	16.5
Acanthurus chirurgus	GUADELOUPE	I	2021-11-15	89.7	14.5	15.5
Acanthurus chirurgus	GUADELOUPE	I	2021-11-15	103.2	15	16
Acanthurus chirurgus	GUADELOUPE	I	2021-11-15	95.7	15	16
Acanthurus chirurgus	GUADELOUPE	F	2021-11-16	391.9	25	26.5
Acanthurus chirurgus	GUADELOUPE	I	2021-11-16	416.3	25	27
Acanthurus chirurgus	GUADELOUPE	F	2021-11-16	268	23	24.5
Acanthurus chirurgus	GUADELOUPE	I	2021-11-16	377.8	25.5	27
Acanthurus chirurgus	GUADELOUPE	M	2021-11-16	280.1	22	24.5
Acanthurus chirurgus	GUADELOUPE	F	2021-11-16	270.1	22.5	24
Acanthurus chirurgus	GUADELOUPE	F	2021-11-16	252.9	22	23
Acanthurus chirurgus	GUADELOUPE	M	2021-11-17	215.8	21.5	23
Acanthurus chirurgus	GUADELOUPE	M	2021-11-17	122.1	17	18
Acanthurus chirurgus	GUADELOUPE	F	2021-11-17	194.3	18.5	20.5
Acanthurus chirurgus	GUADELOUPE	F	2021-11-17	115.7	16.5	17.5
Acanthurus chirurgus	GUADELOUPE	F	2021-11-17	142.9	18	19
Acanthurus chirurgus	GUADELOUPE	I	2021-11-17	104.6	16	17
Acanthurus chirurgus	GUADELOUPE	I	2021-11-17	138.5	17.5	19
Acanthurus chirurgus	GUADELOUPE	M	2021-11-17	109.9	19.5	20.5
Acanthurus chirurgus	GUADELOUPE	F	2021-11-17	144.9	18	19
Acanthurus chirurgus	GUADELOUPE	I	2022-05-23	314	23	24
Acanthurus chirurgus	GUADELOUPE	M	2022-05-24	188.9	19	20
Acanthurus chirurgus	GUADELOUPE	I	2022-05-24	346.4	23	24.5
Acanthurus chirurgus	GUADELOUPE	I	2022-05-24	244.8	21	22.5
Acanthurus chirurgus	GUADELOUPE	M	2022-05-26	271.3	23	24.5
Acanthurus chirurgus	GUADELOUPE	I	2022-05-27	153.4	18	19
Acanthurus chirurgus	GUADELOUPE	I	2022-05-27	190.7	19.5	20.5
Acanthurus chirurgus	GUADELOUPE	I	2022-05-27	167.2	19	20.5
Acanthurus chirurgus	GUADELOUPE	I	2022-05-27	169.1	18.5	20
Acanthurus chirurgus	GUADELOUPE	I	2022-05-27	50.7	12.5	12.5
Acanthurus chirurgus	GUADELOUPE	F	2022-05-29	324.3	22.5	24
Acanthurus chirurgus	GUADELOUPE	F	2022-05-29	305.6	23	24.5
Acanthurus chirurgus	GUADELOUPE	F	2022-05-29	307.7	22.5	24
Acanthurus chirurgus	GUADELOUPE	F	2022-05-29	249.4	21.5	22.5
Acanthurus chirurgus	GUADELOUPE	F	2022-05-29	231.7	20.5	22
Acanthurus chirurgus	GUADELOUPE	M	2022-05-29	295.5	22.5	24
Acanthurus chirurgus	GUADELOUPE	F	2022-05-29	260.7	21.5	22.5
Acanthurus chirurgus	GUADELOUPE	I	2022-05-31	165.5	19	20.5
Acanthurus chirurgus	GUADELOUPE	M	2022-05-31	360.4	26	26
Acanthurus chirurgus	GUADELOUPE	I	2022-05-31	179.84	20	20
Acanthurus chirurgus	GUADELOUPE	F	2022-05-31	210.9	21	22.5
Acanthurus chirurgus	GUADELOUPE	F	2022-05-31	222.7	21	22
Acanthurus chirurgus	GUADELOUPE	M	2022-05-31	174	19.5	20.5
Acanthurus chirurgus	GUADELOUPE	I	2022-05-31	171.4	19	20.5
Acanthurus chirurgus	GUADELOUPE	M	2022-05-31	170.5	19.5	20.5
Acanthurus chirurgus	GUADELOUPE	F	2022-05-31	209.4	21.5	23
Acanthurus chirurgus	GUADELOUPE	F	2022-06-02	288.6	23.5	25
Acanthurus chirurgus	GUADELOUPE	F	2022-06-02	345.3	23.5	25
Acanthurus chirurgus	GUADELOUPE	M	2022-06-02	115.6	17.5	18.5
Acanthurus chirurgus	GUADELOUPE	M	2022-09-19	299.6	23.5	24.5
Acanthurus chirurgus	GUADELOUPE	F	2022-09-19	142	21.5	22.5
Acanthurus chirurgus	GUADELOUPE	M	2022-09-19	257	22	23.5
Acanthurus chirurgus	GUADELOUPE	I	2022-09-19	139.6	21	22
Acanthurus chirurgus	GUADELOUPE	I	2022-09-19	352.1	24	25.5
Acanthurus chirurgus	GUADELOUPE	I	2022-09-19	287.2	23.5	25
Acanthurus chirurgus	GUADELOUPE	M	2022-09-19	265.1	21.5	23
Acanthurus chirurgus	GUADELOUPE	F	2022-09-19	140	18	19
Acanthurus chirurgus	GUADELOUPE	I	2022-09-19	81	15	15.5
Acanthurus chirurgus	GUADELOUPE	F	2022-09-20	258.3	22	23.5
Acanthurus chirurgus	GUADELOUPE	F	2022-09-20	288.1	22.5	24
Acanthurus chirurgus	GUADELOUPE	F	2022-09-20	343.2	23	24.5
Acanthurus chirurgus	GUADELOUPE	F	2022-09-20	322.7	23.5	25
Acanthurus chirurgus	GUADELOUPE	F	2022-09-21	55.5	13	14
Acanthurus chirurgus	GUADELOUPE	F	2022-09-21	118.6	17	18
Acanthurus chirurgus	GUADELOUPE	F	2022-09-21	115.5	17	18
Acanthurus chirurgus	GUADELOUPE	F	2022-09-21	107.5	16.5	17.5
Acanthurus chirurgus	GUADELOUPE	F	2022-09-21	91.6	16	17
Acanthurus chirurgus	GUADELOUPE	I	2022-09-21	65.4	14	14.5
Acanthurus chirurgus	GUADELOUPE	F	2022-09-21	135.6	18	19
Acanthurus chirurgus	GUADELOUPE	F	2022-09-21	105.9	16.5	17.5
Acanthurus chirurgus	GUADELOUPE	M	2022-09-21	99.1	15.5	16.5
Acanthurus chirurgus	GUADELOUPE	I	2022-09-21	66.3	14	15
Acanthurus chirurgus	GUADELOUPE	F	2022-09-21	76.9	14.5	15.5
Acanthurus chirurgus	GUADELOUPE	F	2022-09-21	73.4	13.5	14.5
Acanthurus chirurgus	GUADELOUPE	M	2022-09-21	120	17	18
Acanthurus chirurgus	GUADELOUPE	F	2022-09-21	94.4	16	17
Acanthurus chirurgus	GUADELOUPE	I	2022-09-21	67.2	14	14.5
Acanthurus chirurgus	GUADELOUPE	M	2022-09-21	95	16	17
Acanthurus chirurgus	GUADELOUPE	I	2022-09-21	87.5	15.5	16.5
Acanthurus chirurgus	GUADELOUPE	F	2022-09-21	269.3	21.5	22.5
Acanthurus chirurgus	GUADELOUPE	F	2022-09-21	361.3	24	25.5
Acanthurus chirurgus	GUADELOUPE	I	2022-09-21	170.5	19	20.5
Acanthurus chirurgus	GUADELOUPE	M	2022-09-21	360.6	24	25
Acanthurus chirurgus	GUADELOUPE	F	2022-09-21	283.3	22	23.5
Acanthurus chirurgus	GUADELOUPE	I	2022-09-21	236	20.5	22.5
Acanthurus chirurgus	GUADELOUPE	I	2022-09-21	203.4	19.5	21
Acanthurus chirurgus	GUADELOUPE	M	2022-09-21	339.9	24.5	26
Acanthurus chirurgus	GUADELOUPE	I	2022-09-21	286.5	22	23.5
Acanthurus chirurgus	GUADELOUPE	F	2022-09-22	253.2	21.5	23
Acanthurus chirurgus	GUADELOUPE	F	2022-09-22	252	21.5	23.5
Acanthurus chirurgus	GUADELOUPE	I	2022-09-22	326.9	23.5	25.5
Acanthurus chirurgus	GUADELOUPE	F	2022-09-22	208.1	20.5	22
Acanthurus chirurgus	GUADELOUPE	F	2022-09-22	182.1	19	20
Acanthurus chirurgus	GUADELOUPE	F	2022-09-22	196.8	20	21
Acanthurus chirurgus	GUADELOUPE	I	2022-09-22	82.4	14.5	15.5
Acanthurus chirurgus	GUADELOUPE	I	2022-09-22	186.7	20	21
Acanthurus chirurgus	GUADELOUPE	I	2022-09-22	192.1	19.5	21
Acanthurus chirurgus	GUADELOUPE	F	2022-09-22	170.4	19.5	20.5
Acanthurus chirurgus	GUADELOUPE	F	2022-09-22	164.8	21	22.5
Acanthurus chirurgus	GUADELOUPE	F	2022-09-22	191.7	20.5	21.5
Acanthurus chirurgus	GUADELOUPE	I	2022-09-22	128.2	17.5	18.5
Acanthurus chirurgus	GUADELOUPE	F	2022-09-22	163	19	20
Acanthurus chirurgus	GUADELOUPE	F	2022-09-22	215.1	20.5	22
Acanthurus chirurgus	GUADELOUPE	F	2022-09-22	221	20.5	22
Acanthurus chirurgus	GUADELOUPE	F	2022-09-22	224.4	20.5	22
Acanthurus chirurgus	GUADELOUPE	I	2022-09-22	112.3	17.5	17.5
Acanthurus chirurgus	GUADELOUPE	F	2022-09-22	177	19	20.5
Acanthurus chirurgus	GUADELOUPE	F	2022-09-22	200.9	19.5	21
Acanthurus chirurgus	GUADELOUPE	I	2022-09-22	183.5	19	20
Acanthurus chirurgus	GUADELOUPE	I	2022-09-22	154.3	18.5	20
Acanthurus chirurgus	GUADELOUPE	F	2022-09-22	231.9	21	22.5
Acanthurus chirurgus	GUADELOUPE	I	2022-09-22	153.8	18	19.5
Acanthurus chirurgus	GUADELOUPE	M	2022-09-22	307	23	24.5
Acanthurus chirurgus	GUADELOUPE	F	2022-09-22	221	19.5	22
Acanthurus chirurgus	GUADELOUPE	I	2022-09-22	157.4	18	19.5
Acanthurus chirurgus	GUADELOUPE	I	2022-09-22	73.3	14.5	15.5
Acanthurus chirurgus	GUADELOUPE	I	2022-09-22	120.2	17	18
Acanthurus chirurgus	GUADELOUPE	M	2022-09-22	208.2	20	21.5
Acanthurus chirurgus	GUADELOUPE	I	2022-09-27	150.1	18	19.5
Acanthurus chirurgus	GUADELOUPE	I	2022-09-27	274.8	22	23.5
Acanthurus chirurgus	GUADELOUPE	I	2022-09-27	204.4	20	21.5
Acanthurus chirurgus	GUADELOUPE	F	2022-09-27	197	20	21.5
Acanthurus chirurgus	GUADELOUPE	F	2022-09-27	132.1	17.5	18.5
Acanthurus chirurgus	GUADELOUPE	M	2022-09-27	315.4	23.5	25.5
Acanthurus chirurgus	GUADELOUPE	M	2022-09-27	154.6	18.5	20
Acanthurus chirurgus	GUADELOUPE	M	2022-09-27	265.7	23	25
Acanthurus chirurgus	GUADELOUPE	M	2022-09-27	169.5	19.5	20.5
Acanthurus chirurgus	GUADELOUPE	M	2022-09-27	171.9	20	21
Acanthurus chirurgus	GUADELOUPE	F	2022-09-27	310.9	23.5	25
Acanthurus chirurgus	GUADELOUPE	F	2022-09-27	129.4	18.5	19.5
Acanthurus chirurgus	GUADELOUPE	M	2022-09-27	326.7	23	25
Acanthurus chirurgus	GUADELOUPE	F	2022-09-27	227.5	21	22
Acanthurus chirurgus	GUADELOUPE	F	2022-09-27	171.3	19	20.5
Acanthurus chirurgus	GUADELOUPE	M	2022-09-27	355.3	25	26.5
Acanthurus chirurgus	GUADELOUPE	I	2022-09-27	210.5	20.5	21.5
Acanthurus chirurgus	GUADELOUPE	I	2022-09-27	220.8	20	21
Acanthurus chirurgus	GUADELOUPE	I	2022-09-27	303.4	24	25.5
Acanthurus chirurgus	GUADELOUPE	I	2022-09-27	158.4	18.5	19.5
Acanthurus chirurgus	GUADELOUPE	I	2022-09-27	139.8	18	19
Acanthurus chirurgus	GUADELOUPE	M	2022-09-27	181.3	19.5	21
Acanthurus chirurgus	GUADELOUPE	M	2022-09-27	144.6	18	18.5
Acanthurus chirurgus	MARTINIQUE	M	2021-10-08	245.1	22	23.5
Acanthurus chirurgus	MARTINIQUE	M	2021-10-08	93.5	15	16.5
Acanthurus chirurgus	MARTINIQUE	M	2021-10-08	236.5	21	22.5
Acanthurus chirurgus	MARTINIQUE	M	2021-10-08	170.6	19	20.5
Acanthurus chirurgus	MARTINIQUE	F	2021-10-08	104.9	16	17.5
Acanthurus chirurgus	MARTINIQUE	M	2021-10-08	290.8	23	24.5
Acanthurus chirurgus	MARTINIQUE	I	2021-10-08	269.5	22.5	24
Acanthurus chirurgus	MARTINIQUE	M	2021-10-08	95.3	15	17
Acanthurus chirurgus	MARTINIQUE	M	2021-10-08	240.9	21	22.5
Acanthurus chirurgus	MARTINIQUE	M	2021-10-08	96.4	15.5	17.5
Acanthurus chirurgus	MARTINIQUE	M	2021-10-08	118.2	16	18.5
Acanthurus chirurgus	MARTINIQUE	F	2021-10-09	158.4	17	19
Acanthurus chirurgus	MARTINIQUE	I	2021-10-09	139	17	19
Acanthurus chirurgus	MARTINIQUE	M	2021-10-09	106.1	15.5	17.5
Acanthurus chirurgus	MARTINIQUE	I	2021-10-09	80.3	14.5	15.5
Acanthurus chirurgus	MARTINIQUE	M	2021-10-09	87	15	16.5
Acanthurus chirurgus	MARTINIQUE	M	2021-10-09	52	12.5	13.5
Acanthurus chirurgus	MARTINIQUE	I	2021-10-09	52.7	12.5	13.5
Acanthurus chirurgus	MARTINIQUE	I	2021-10-09	74.7	13.5	15
Acanthurus chirurgus	MARTINIQUE	I	2021-10-09	52.5	12.5	14
Acanthurus chirurgus	MARTINIQUE	I	2021-10-09	60.5	13.5	14.5
Acanthurus chirurgus	MARTINIQUE	I	2021-10-09	56.1	13	14
Acanthurus chirurgus	MARTINIQUE	I	2021-10-09	54.6	12.5	14
Acanthurus chirurgus	MARTINIQUE	I	2021-10-09	25.8	12	13
Acanthurus chirurgus	MARTINIQUE	I	2021-10-15	147	18	19.5
Acanthurus chirurgus	MARTINIQUE	I	2021-10-15	219.8	20	21.5
Acanthurus chirurgus	MARTINIQUE	I	2021-10-15	166.9	20.5	22
Acanthurus chirurgus	MARTINIQUE	I	2021-10-15	82.8	15.5	16.5
Acanthurus chirurgus	MARTINIQUE	I	2021-10-15	121.3	17	18
Acanthurus chirurgus	MARTINIQUE	I	2021-10-15	204.5	20	21.5
Acanthurus chirurgus	MARTINIQUE	I	2021-10-15	91.7	15.5	16.5
Acanthurus chirurgus	MARTINIQUE	I	2021-10-15	91.4	15.5	16.5
Acanthurus chirurgus	MARTINIQUE	I	2021-10-15	146.5	18	19
Acanthurus chirurgus	MARTINIQUE	I	2021-10-15	101.7	16.5	17.5
Acanthurus chirurgus	MARTINIQUE	I	2021-10-15	69.3	14.5	15
Acanthurus chirurgus	MARTINIQUE	I	2021-10-15	47.6	12.5	13
Acanthurus chirurgus	MARTINIQUE	F	2021-10-18	198	20.5	21.5
Acanthurus chirurgus	MARTINIQUE	M	2021-10-18	268.9	22.5	24
Acanthurus chirurgus	MARTINIQUE	F	2021-10-18	201	20	21.5
Acanthurus chirurgus	MARTINIQUE	F	2021-10-18	243.3	22	23
Acanthurus chirurgus	MARTINIQUE	M	2021-10-19	148.9	18.5	19.5
Acanthurus chirurgus	MARTINIQUE	M	2021-10-21	179.8	19.5	20.5
Acanthurus chirurgus	MARTINIQUE	F	2021-10-21	427	26	28
Acanthurus chirurgus	MARTINIQUE	F	2021-10-21	210.8	20.5	22
Acanthurus chirurgus	MARTINIQUE	I	2021-10-21	114.6	16.5	17.5
Acanthurus chirurgus	MARTINIQUE	I	2022-04-25	558	25.5	26.5
Acanthurus chirurgus	MARTINIQUE	I	2022-04-25	398	23.5	24.5
Acanthurus chirurgus	MARTINIQUE	F	2022-04-25	316	23	24.5
Acanthurus chirurgus	MARTINIQUE	I	2022-04-25	578	28.5	30.5
Acanthurus chirurgus	MARTINIQUE	M	2022-04-25	430	26	27.5
Acanthurus chirurgus	MARTINIQUE	F	2022-04-25	364	23	24
Acanthurus chirurgus	MARTINIQUE	F	2022-04-25	310	21.5	22.5
Acanthurus chirurgus	MARTINIQUE	I	2022-04-25	310	21	21.5
Acanthurus chirurgus	MARTINIQUE	M	2022-04-25	632	29	31
Acanthurus chirurgus	MARTINIQUE	M	2022-04-26	124	16.5	17.5
Acanthurus chirurgus	MARTINIQUE	M	2022-04-26	154	18.5	20
Acanthurus chirurgus	MARTINIQUE	I	2022-04-26	241	20.5	22
Acanthurus chirurgus	MARTINIQUE	I	2022-05-03	324	22	23.5
Acanthurus chirurgus	MARTINIQUE	M	2022-05-03	360	22.5	24
Acanthurus chirurgus	MARTINIQUE	M	2022-05-03	286	21.5	23
Acanthurus chirurgus	MARTINIQUE	I	2022-08-21	264	21.5	23
Acanthurus chirurgus	MARTINIQUE	F	2022-08-22	465.5	23.5	25
Acanthurus chirurgus	MARTINIQUE	F	2022-08-22	325	22	23
Acanthurus chirurgus	MARTINIQUE	F	2022-08-22	415	24.5	26
Acanthurus chirurgus	MARTINIQUE	F	2022-08-23	126.5	16.5	17.5
Acanthurus chirurgus	MARTINIQUE	M	2022-08-23	275.5	21.5	23
Acanthurus chirurgus	MARTINIQUE	M	2022-08-24	319.5	23.5	25.5
Acanthurus chirurgus	MARTINIQUE	M	2022-08-24	355.5	24.5	26.5
Acanthurus chirurgus	MARTINIQUE	I	2022-08-24	310.5	23	24.5
Acanthurus chirurgus	MARTINIQUE	F	2022-08-24	296	23.5	25
Acanthurus chirurgus	MARTINIQUE	F	2022-08-24	276.5	22.5	24
Acanthurus chirurgus	MARTINIQUE	I	2022-08-24	372.5	25	27
Acanthurus chirurgus	MARTINIQUE	F	2022-08-24	141.5	17.5	18.5
Acanthurus chirurgus	MARTINIQUE	F	2022-08-24	179	18.5	20
Acanthurus chirurgus	MARTINIQUE	F	2022-08-24	128.5	16.5	17.5
Acanthurus chirurgus	MARTINIQUE	M	2022-08-24	231	20	21.5
Acanthurus chirurgus	MARTINIQUE	F	2022-08-24	188	19.5	20.5
Acanthurus chirurgus	MARTINIQUE	F	2022-08-26	453	24.5	26.5
Acanthurus chirurgus	MARTINIQUE	M	2022-08-29	357.5	24	25.5
Acanthurus chirurgus	MARTINIQUE	I	2022-08-30	509	26	28
Acanthurus chirurgus	MARTINIQUE	M	2022-08-30	222	21	22.5
Acanthurus coeruleus	GUADELOUPE	F	2021-11-07	162.5	16.5	18
Acanthurus coeruleus	GUADELOUPE	F	2021-11-07	146.9	16.5	18
Acanthurus coeruleus	GUADELOUPE	M	2021-11-07	133.3	15	17
Acanthurus coeruleus	GUADELOUPE	F	2021-11-07	101.3	14	15.5
Acanthurus coeruleus	GUADELOUPE	M	2021-11-07	129.3	15.5	17
Acanthurus coeruleus	GUADELOUPE	M	2021-11-07	121.8	15.5	17
Acanthurus coeruleus	GUADELOUPE	M	2021-11-07	100.2	14	15.5
Acanthurus coeruleus	GUADELOUPE	M	2021-11-07	113.9	14.5	16.5
Acanthurus coeruleus	GUADELOUPE	I	2021-11-07	136.4	15	17
Acanthurus coeruleus	GUADELOUPE	F	2021-11-08	252.3	19.5	21.5
Acanthurus coeruleus	GUADELOUPE	F	2021-11-08	257.2	20	22
Acanthurus coeruleus	GUADELOUPE	I	2021-11-08	134.3	15.5	17
Acanthurus coeruleus	GUADELOUPE	I	2021-11-08	160.1	17	19
Acanthurus coeruleus	GUADELOUPE	F	2021-11-08	172.4	17.5	19
Acanthurus coeruleus	GUADELOUPE	F	2021-11-09	81.4	14	15.5
Acanthurus coeruleus	GUADELOUPE	M	2021-11-09	60.4	13	14
Acanthurus coeruleus	GUADELOUPE	M	2021-11-09	168.2	17	20
Acanthurus coeruleus	GUADELOUPE	F	2021-11-09	91.4	14	15.5
Acanthurus coeruleus	GUADELOUPE	M	2021-11-09	74.8	14	15.5
Acanthurus coeruleus	GUADELOUPE	F	2021-11-09	120	15	17.5
Acanthurus coeruleus	GUADELOUPE	M	2021-11-09	116.5	15.5	17.5
Acanthurus coeruleus	GUADELOUPE	M	2021-11-09	68.1	13	14
Acanthurus coeruleus	GUADELOUPE	M	2021-11-09	68.6	13	14
Acanthurus coeruleus	GUADELOUPE	M	2021-11-09	151.9	17.5	19.5
Acanthurus coeruleus	GUADELOUPE	F	2021-11-09	72.9	13	14.5
Acanthurus coeruleus	GUADELOUPE	M	2021-11-09	127.7	15.5	17.5
Acanthurus coeruleus	GUADELOUPE	M	2021-11-09	127.3	17	19
Acanthurus coeruleus	GUADELOUPE	M	2021-11-09	139.8	16.5	18.5
Acanthurus coeruleus	GUADELOUPE	F	2021-11-09	71.7	13	14.5
Acanthurus coeruleus	GUADELOUPE	M	2021-11-09	126	16.5	18.5
Acanthurus coeruleus	GUADELOUPE	M	2021-11-09	134.7	17	19
Acanthurus coeruleus	GUADELOUPE	M	2021-11-09	86.7	14	15.5
Acanthurus coeruleus	GUADELOUPE	F	2021-11-09	81.7	14	15.5
Acanthurus coeruleus	GUADELOUPE	M	2021-11-09	49.9	12	13.5
Acanthurus coeruleus	GUADELOUPE	F	2021-11-09	70	13.5	14
Acanthurus coeruleus	GUADELOUPE	F	2021-11-09	109.9	15	16.5
Acanthurus coeruleus	GUADELOUPE	F	2021-11-09	69.7	13	14.5
Acanthurus coeruleus	GUADELOUPE	F	2021-11-09	66.9	12.5	13.5
Acanthurus coeruleus	GUADELOUPE	M	2021-11-09	76.2	13.5	15
Acanthurus coeruleus	GUADELOUPE	F	2021-11-09	94.9	15	16.5
Acanthurus coeruleus	GUADELOUPE	M	2021-11-09	50.8	12	13
Acanthurus coeruleus	GUADELOUPE	M	2021-11-09	139.3	16	18
Acanthurus coeruleus	GUADELOUPE	F	2021-11-09	43.8	11.5	12.5
Acanthurus coeruleus	GUADELOUPE	M	2021-11-09	80.5	13.5	15
Acanthurus coeruleus	GUADELOUPE	F	2021-11-09	60.4	12.5	13.5
Acanthurus coeruleus	GUADELOUPE	F	2021-11-09	58	12	13
Acanthurus coeruleus	GUADELOUPE	M	2021-11-09	119.9	16	18
Acanthurus coeruleus	GUADELOUPE	M	2021-11-09	50.2	11.5	12.5
Acanthurus coeruleus	GUADELOUPE	M	2021-11-09	62.7	12.5	13.5
Acanthurus coeruleus	GUADELOUPE	M	2021-11-09	85	13.5	15.5
Acanthurus coeruleus	GUADELOUPE	M	2021-11-09	137.6	17	19
Acanthurus coeruleus	GUADELOUPE	M	2021-11-09	68	13	14
Acanthurus coeruleus	GUADELOUPE	M	2021-11-09	128.8	16.5	18.5
Acanthurus coeruleus	GUADELOUPE	F	2021-11-09	93.6	14.5	16
Acanthurus coeruleus	GUADELOUPE	M	2021-11-09	70.5	13.5	14.5
Acanthurus coeruleus	GUADELOUPE	M	2021-11-09	118.4	16	17.5
Acanthurus coeruleus	GUADELOUPE	F	2021-11-09	170.3	18	20
Acanthurus coeruleus	GUADELOUPE	M	2021-11-09	83.2	13.5	15
Acanthurus coeruleus	GUADELOUPE	M	2021-11-09	59.6	12.5	14
Acanthurus coeruleus	GUADELOUPE	M	2021-11-09	69.8	13	14.5
Acanthurus coeruleus	GUADELOUPE	F	2021-11-09	94.5	15	16.5
Acanthurus coeruleus	GUADELOUPE	M	2021-11-09	51.1	12	13.5
Acanthurus coeruleus	GUADELOUPE	F	2021-11-09	68.6	13	14.5
Acanthurus coeruleus	GUADELOUPE	F	2021-11-09	103.4	15.5	17.5
Acanthurus coeruleus	GUADELOUPE	M	2021-11-09	122.5	15.5	17.5
Acanthurus coeruleus	GUADELOUPE	F	2021-11-09	87.2	14.5	15.5
Acanthurus coeruleus	GUADELOUPE	M	2021-11-09	63.3	12.5	13.5
Acanthurus coeruleus	GUADELOUPE	M	2021-11-09	58.5	12.5	13.5
Acanthurus coeruleus	GUADELOUPE	F	2021-11-09	124.1	15	18
Acanthurus coeruleus	GUADELOUPE	F	2021-11-09	102.5	14.5	16
Acanthurus coeruleus	GUADELOUPE	M	2021-11-09	38.9	10.5	11.5
Acanthurus coeruleus	GUADELOUPE	F	2021-11-09	54.7	12	13
Acanthurus coeruleus	GUADELOUPE	M	2021-11-09	72.7	13.5	14.5
Acanthurus coeruleus	GUADELOUPE	M	2021-11-09	130.9	17	19.5
Acanthurus coeruleus	GUADELOUPE	M	2021-11-09	78.3	13.5	15
Acanthurus coeruleus	GUADELOUPE	F	2021-11-09	65.8	12.5	13.5
Acanthurus coeruleus	GUADELOUPE	M	2021-11-09	127.1	16	18
Acanthurus coeruleus	GUADELOUPE	I	2021-11-09	78	13.5	15
Acanthurus coeruleus	GUADELOUPE	M	2021-11-09	69.4	13	14.5
Acanthurus coeruleus	GUADELOUPE	M	2021-11-09	83.3	13.5	14.5
Acanthurus coeruleus	GUADELOUPE	F	2021-11-09	108.1	15	17
Acanthurus coeruleus	GUADELOUPE	F	2021-11-09	76.5	13.5	15
Acanthurus coeruleus	GUADELOUPE	F	2021-11-09	39.4	10.5	11.5
Acanthurus coeruleus	GUADELOUPE	F	2021-11-09	71.2	13.5	14.5
Acanthurus coeruleus	GUADELOUPE	F	2021-11-09	35.8	10.5	11.5
Acanthurus coeruleus	GUADELOUPE	M	2021-11-09	87.4	14	15.5
Acanthurus coeruleus	GUADELOUPE	M	2021-11-09	66.4	13	14.5
Acanthurus coeruleus	GUADELOUPE	M	2021-11-09	174.1	17.5	20
Acanthurus coeruleus	GUADELOUPE	F	2021-11-09	69.7	13.5	15
Acanthurus coeruleus	GUADELOUPE	M	2021-11-09	70.4	13	14.5
Acanthurus coeruleus	GUADELOUPE	F	2021-11-09	77.6	13	15
Acanthurus coeruleus	GUADELOUPE	F	2021-11-09	47	11.5	12.5
Acanthurus coeruleus	GUADELOUPE	M	2021-11-09	39.6	10.5	11.5
Acanthurus coeruleus	GUADELOUPE	M	2021-11-09	52.1	11.5	12.5
Acanthurus coeruleus	GUADELOUPE	F	2021-11-09	56.9	12	13.5
Acanthurus coeruleus	GUADELOUPE	M	2021-11-09	73.9	13.5	15.5
Acanthurus coeruleus	GUADELOUPE	F	2021-11-09	65	13	14.5
Acanthurus coeruleus	GUADELOUPE	M	2021-11-09	138.8	16.5	19
Acanthurus coeruleus	GUADELOUPE	I	2021-11-10	179.8	17	18.5
Acanthurus coeruleus	GUADELOUPE	M	2021-11-10	370.2	21	24
Acanthurus coeruleus	GUADELOUPE	M	2021-11-10	277.4	19.5	21.5
Acanthurus coeruleus	GUADELOUPE	F	2021-11-10	144.1	16	17.5
Acanthurus coeruleus	GUADELOUPE	F	2021-11-10	191.8	17	18.5
Acanthurus coeruleus	GUADELOUPE	I	2021-11-10	142.7	16	17.5
Acanthurus coeruleus	GUADELOUPE	F	2021-11-10	175.9	17	18.5
Acanthurus coeruleus	GUADELOUPE	I	2021-11-10	146.4	15.5	17.5
Acanthurus coeruleus	GUADELOUPE	I	2021-11-10	110.6	14.5	15.5
Acanthurus coeruleus	GUADELOUPE	I	2021-11-10	138	15.5	17
Acanthurus coeruleus	GUADELOUPE	I	2021-11-10	120	15	16.5
Acanthurus coeruleus	GUADELOUPE	M	2021-11-10	177	16.5	18.5
Acanthurus coeruleus	GUADELOUPE	I	2021-11-10	177.3	17	18.5
Acanthurus coeruleus	GUADELOUPE	I	2021-11-10	121.5	15	16.5
Acanthurus coeruleus	GUADELOUPE	M	2021-11-11	235.2	18.5	21
Acanthurus coeruleus	GUADELOUPE	F	2021-11-11	158	16.5	18.5
Acanthurus coeruleus	GUADELOUPE	M	2021-11-11	113.9	14.5	16.5
Acanthurus coeruleus	GUADELOUPE	M	2021-11-12	181.1	18.5	20.5
Acanthurus coeruleus	GUADELOUPE	M	2021-11-12	148.1	16.5	19
Acanthurus coeruleus	GUADELOUPE	F	2021-11-12	125.5	16	17.5
Acanthurus coeruleus	GUADELOUPE	M	2021-11-12	225	19.5	22
Acanthurus coeruleus	GUADELOUPE	F	2021-11-12	227.9	19	22
Acanthurus coeruleus	GUADELOUPE	M	2021-11-12	211.7	19.5	22
Acanthurus coeruleus	GUADELOUPE	M	2021-11-12	117.9	15.5	17.5
Acanthurus coeruleus	GUADELOUPE	F	2021-11-12	216.1	18.5	21
Acanthurus coeruleus	GUADELOUPE	F	2021-11-12	128.4	16.5	18
Acanthurus coeruleus	GUADELOUPE	M	2021-11-12	198.3	10	22
Acanthurus coeruleus	GUADELOUPE	M	2021-11-12	167.3	18.5	20.5
Acanthurus coeruleus	GUADELOUPE	M	2021-11-12	145.5	17	19
Acanthurus coeruleus	GUADELOUPE	M	2021-11-12	303.9	21.5	23.5
Acanthurus coeruleus	GUADELOUPE	M	2021-11-12	174.3	18	20.5
Acanthurus coeruleus	GUADELOUPE	F	2021-11-12	201.8	18.5	21.5
Acanthurus coeruleus	GUADELOUPE	F	2021-11-12	165	17	20.5
Acanthurus coeruleus	GUADELOUPE	M	2021-11-12	246.6	19.5	22.5
Acanthurus coeruleus	GUADELOUPE	F	2021-11-12	147.7	17	19
Acanthurus coeruleus	GUADELOUPE	F	2021-11-12	211.1	19	22
Acanthurus coeruleus	GUADELOUPE	M	2021-11-12	237.5	20	22.5
Acanthurus coeruleus	GUADELOUPE	F	2021-11-12	115.3	17.5	18
Acanthurus coeruleus	GUADELOUPE	I	2021-11-12	85.7	14.5	16
Acanthurus coeruleus	GUADELOUPE	F	2021-11-12	165.7	17	19.5
Acanthurus coeruleus	GUADELOUPE	F	2021-11-12	236.8	20	22.5
Acanthurus coeruleus	GUADELOUPE	I	2021-11-12	119.2	15.5	17
Acanthurus coeruleus	GUADELOUPE	M	2021-11-12	339.1	22.5	26
Acanthurus coeruleus	GUADELOUPE	M	2021-11-12	168.2	18	20.5
Acanthurus coeruleus	GUADELOUPE	M	2021-11-12	157.6	17.5	19.5
Acanthurus coeruleus	GUADELOUPE	F	2021-11-12	159.2	17.5	19
Acanthurus coeruleus	GUADELOUPE	F	2021-11-12	145.1	16.5	19
Acanthurus coeruleus	GUADELOUPE	F	2021-11-12	112	15	16.5
Acanthurus coeruleus	GUADELOUPE	F	2021-11-15	109.6	14.5	15.5
Acanthurus coeruleus	GUADELOUPE	M	2021-11-15	99.9	14	15.5
Acanthurus coeruleus	GUADELOUPE	F	2021-11-15	194.5	17.5	19.5
Acanthurus coeruleus	GUADELOUPE	F	2021-11-16	253.6	20.5	22.5
Acanthurus coeruleus	GUADELOUPE	F	2021-11-16	211.1	19	21.5
Acanthurus coeruleus	GUADELOUPE	I	2021-11-16	249.8	20	22.5
Acanthurus coeruleus	GUADELOUPE	M	2021-11-16	115.8	19	22
Acanthurus coeruleus	GUADELOUPE	M	2021-11-16	202.5	18	21
Acanthurus coeruleus	GUADELOUPE	F	2021-11-16	188.3	19	21.5
Acanthurus coeruleus	GUADELOUPE	I	2021-11-16	170.4	17	19
Acanthurus coeruleus	GUADELOUPE	I	2021-11-16	224.6	19	21.5
Acanthurus coeruleus	GUADELOUPE	F	2021-11-16	165.3	17	19.5
Acanthurus coeruleus	GUADELOUPE	M	2021-11-16	180.5	18	21
Acanthurus coeruleus	GUADELOUPE	F	2021-11-16	277.7	20	23.5
Acanthurus coeruleus	GUADELOUPE	M	2021-11-16	267.6	21	24
Acanthurus coeruleus	GUADELOUPE	I	2021-11-16	261.2	20.5	24.5
Acanthurus coeruleus	GUADELOUPE	I	2021-11-16	207.3	19	21.5
Acanthurus coeruleus	GUADELOUPE	I	2021-11-16	129.4	16.5	18.5
Acanthurus coeruleus	GUADELOUPE	I	2021-11-16	204.3	19.5	22
Acanthurus coeruleus	GUADELOUPE	I	2021-11-16	186.1	18	20.5
Acanthurus coeruleus	GUADELOUPE	I	2021-11-16	150.9	16.5	18.5
Acanthurus coeruleus	GUADELOUPE	I	2021-11-16	181	18.5	20
Acanthurus coeruleus	GUADELOUPE	F	2021-11-16	134.2	15.5	17.5
Acanthurus coeruleus	GUADELOUPE	F	2021-11-16	161.1	17	19
Acanthurus coeruleus	GUADELOUPE	F	2021-11-16	161.5	17.5	19.5
Acanthurus coeruleus	GUADELOUPE	I	2021-11-16	163.1	17	19
Acanthurus coeruleus	GUADELOUPE	I	2021-11-16	140.9	17	19
Acanthurus coeruleus	GUADELOUPE	M	2021-11-16	190.5	19	21.5
Acanthurus coeruleus	GUADELOUPE	I	2021-11-16	200	19	21.5
Acanthurus coeruleus	GUADELOUPE	M	2021-11-16	212.4	19	21
Acanthurus coeruleus	GUADELOUPE	M	2021-11-16	169.3	18	20.5
Acanthurus coeruleus	GUADELOUPE	I	2021-11-16	168	17.5	19.5
Acanthurus coeruleus	GUADELOUPE	F	2021-11-16	161.8	17	19
Acanthurus coeruleus	GUADELOUPE	F	2021-11-16	206.9	19	21
Acanthurus coeruleus	GUADELOUPE	F	2021-11-16	257.6	19.5	22.5
Acanthurus coeruleus	GUADELOUPE	F	2021-11-16	280.5	21	23
Acanthurus coeruleus	GUADELOUPE	M	2021-11-16	247.9	20	23
Acanthurus coeruleus	GUADELOUPE	F	2021-11-16	243	20	23
Acanthurus coeruleus	GUADELOUPE	I	2021-11-16	242.9	20	23
Acanthurus coeruleus	GUADELOUPE	F	2021-11-16	271	20.5	23.5
Acanthurus coeruleus	GUADELOUPE	F	2021-11-16	149.5	16.5	18.5
Acanthurus coeruleus	GUADELOUPE	M	2021-11-17	195	19	22
Acanthurus coeruleus	GUADELOUPE	F	2021-11-17	149.3	16.5	18
Acanthurus coeruleus	GUADELOUPE	F	2021-11-17	212.2	19.5	22
Acanthurus coeruleus	GUADELOUPE	M	2021-11-17	168.6	18.5	20.5
Acanthurus coeruleus	GUADELOUPE	F	2021-11-17	221.6	19	21.5
Acanthurus coeruleus	GUADELOUPE	F	2021-11-17	171.6	16.5	19
Acanthurus coeruleus	GUADELOUPE	I	2021-11-17	223	20	23
Acanthurus coeruleus	GUADELOUPE	M	2021-11-17	203.6	19.5	21.5
Acanthurus coeruleus	GUADELOUPE	I	2021-11-17	154.1	17.5	19
Acanthurus coeruleus	GUADELOUPE	M	2021-11-17	88	14.5	16
Acanthurus coeruleus	GUADELOUPE	I	2021-11-17	197.7	18.5	21
Acanthurus coeruleus	GUADELOUPE	I	2021-11-17	171.3	19	21.5
Acanthurus coeruleus	GUADELOUPE	M	2021-11-17	158.3	18	20.5
Acanthurus coeruleus	GUADELOUPE	I	2021-11-17	144	16	18.5
Acanthurus coeruleus	GUADELOUPE	M	2021-11-17	174.5	18.5	20.5
Acanthurus coeruleus	GUADELOUPE	I	2021-11-17	147.5	17	19.5
Acanthurus coeruleus	GUADELOUPE	I	2021-11-17	93	14.5	16.5
Acanthurus coeruleus	GUADELOUPE	F	2021-11-17	133.5	15.5	17
Acanthurus coeruleus	GUADELOUPE	F	2021-11-17	57	12.5	14
Acanthurus coeruleus	GUADELOUPE	I	2021-11-17	66.6	13	14.5
Acanthurus coeruleus	GUADELOUPE	M	2021-11-17	62.6	13	14.5
Acanthurus coeruleus	GUADELOUPE	I	2021-11-17	80.3	14	15.5
Acanthurus coeruleus	GUADELOUPE	F	2021-11-17	228.5	18.5	21.5
Acanthurus coeruleus	GUADELOUPE	M	2021-11-17	235.7	18.5	21.5
Acanthurus coeruleus	GUADELOUPE	M	2021-11-17	171.6	17.5	19.5
Acanthurus coeruleus	GUADELOUPE	M	2021-11-17	155.3	17	19
Acanthurus coeruleus	GUADELOUPE	M	2021-11-17	237.5	19.5	22.5
Acanthurus coeruleus	GUADELOUPE	F	2021-11-17	128.7	15.5	17.5
Acanthurus coeruleus	GUADELOUPE	F	2021-11-17	189.8	18	20
Acanthurus coeruleus	GUADELOUPE	I	2021-11-17	229.8	20	22.5
Acanthurus coeruleus	GUADELOUPE	M	2021-11-17	166.5	17.5	20.5
Acanthurus coeruleus	GUADELOUPE	F	2021-11-17	168.3	17.5	19.5
Acanthurus coeruleus	GUADELOUPE	M	2021-11-17	121.8	16	18.5
Acanthurus coeruleus	GUADELOUPE	F	2021-11-17	188.7	18	20
Acanthurus coeruleus	GUADELOUPE	F	2021-11-17	138.9	16.5	18
Acanthurus coeruleus	GUADELOUPE	I	2021-11-17	94.5	13.5	15
Acanthurus coeruleus	GUADELOUPE	I	2021-11-17	83.6	13	13
Acanthurus coeruleus	GUADELOUPE	I	2021-11-17	102.5	13.5	15.5
Acanthurus coeruleus	GUADELOUPE	I	2021-11-17	83.2	13	14
Acanthurus coeruleus	GUADELOUPE	I	2021-11-17	118.7	15	16.5
Acanthurus coeruleus	GUADELOUPE	I	2021-11-17	93.5	13.5	15
Acanthurus coeruleus	GUADELOUPE	I	2021-11-17	60.5	12	13
Acanthurus coeruleus	GUADELOUPE	I	2021-11-17	89	13	13.5
Acanthurus coeruleus	GUADELOUPE	I	2021-11-18	295	22	24.5
Acanthurus coeruleus	GUADELOUPE	I	2021-11-18	210.8	19.5	22
Acanthurus coeruleus	GUADELOUPE	I	2021-11-18	195.5	18	20.5
Acanthurus coeruleus	GUADELOUPE	I	2021-11-18	139.9	16	18
Acanthurus coeruleus	GUADELOUPE	F	2022-05-22	223.9	19	21.5
Acanthurus coeruleus	GUADELOUPE	M	2022-05-22	203.3	18.5	21
Acanthurus coeruleus	GUADELOUPE	M	2022-05-22	178.3	18	20
Acanthurus coeruleus	GUADELOUPE	M	2022-05-22	186.7	18	20
Acanthurus coeruleus	GUADELOUPE	M	2022-05-22	185.3	17	19.5
Acanthurus coeruleus	GUADELOUPE	M	2022-05-22	272.6	20.5	23
Acanthurus coeruleus	GUADELOUPE	F	2022-05-22	205	18	20
Acanthurus coeruleus	GUADELOUPE	M	2022-05-22	195.6	18.5	21
Acanthurus coeruleus	GUADELOUPE	M	2022-05-22	204.9	18	20
Acanthurus coeruleus	GUADELOUPE	M	2022-05-22	271.3	20.5	23
Acanthurus coeruleus	GUADELOUPE	M	2022-05-22	239.1	19	21.5
Acanthurus coeruleus	GUADELOUPE	M	2022-05-22	295.4	20.5	23
Acanthurus coeruleus	GUADELOUPE	M	2022-05-22	224.5	18.5	21
Acanthurus coeruleus	GUADELOUPE	F	2022-05-22	317.3	20.5	23
Acanthurus coeruleus	GUADELOUPE	F	2022-05-22	148.1	17	19
Acanthurus coeruleus	GUADELOUPE	M	2022-05-22	216.6	19	21.5
Acanthurus coeruleus	GUADELOUPE	M	2022-05-22	251.5	19	21.5
Acanthurus coeruleus	GUADELOUPE	F	2022-05-22	210	18.5	21
Acanthurus coeruleus	GUADELOUPE	M	2022-05-22	207.3	18	20.5
Acanthurus coeruleus	GUADELOUPE	M	2022-05-22	97.8	14.5	15.5
Acanthurus coeruleus	GUADELOUPE	M	2022-05-22	97.7	14	15
Acanthurus coeruleus	GUADELOUPE	F	2022-05-22	121.9	14	16
Acanthurus coeruleus	GUADELOUPE	I	2022-05-22	83.4	12	13
Acanthurus coeruleus	GUADELOUPE	F	2022-05-22	94.3	14	15.5
Acanthurus coeruleus	GUADELOUPE	F	2022-05-22	163.5	16.5	18
Acanthurus coeruleus	GUADELOUPE	I	2022-05-22	87.2	13.5	15
Acanthurus coeruleus	GUADELOUPE	F	2022-05-22	170.7	17	19
Acanthurus coeruleus	GUADELOUPE	M	2022-05-22	157.2	16.5	18.5
Acanthurus coeruleus	GUADELOUPE	M	2022-05-22	204.8	18.5	20.5
Acanthurus coeruleus	GUADELOUPE	I	2022-05-22	173.4	16.5	18.5
Acanthurus coeruleus	GUADELOUPE	M	2022-05-22	146.3	16.5	18
Acanthurus coeruleus	GUADELOUPE	M	2022-05-22	91.5	14	15.5
Acanthurus coeruleus	GUADELOUPE	I	2022-05-22	101.1	15	16.6
Acanthurus coeruleus	GUADELOUPE	M	2022-05-22	100.3	14.5	16
Acanthurus coeruleus	GUADELOUPE	M	2022-05-23	83.4	14	15
Acanthurus coeruleus	GUADELOUPE	F	2022-05-23	81.4	14	15
Acanthurus coeruleus	GUADELOUPE	F	2022-05-23	72.8	13.5	14.5
Acanthurus coeruleus	GUADELOUPE	M	2022-05-23	75.4	13.5	15
Acanthurus coeruleus	GUADELOUPE	F	2022-05-23	74.2	13.5	14.5
Acanthurus coeruleus	GUADELOUPE	F	2022-05-23	89.9	14	15
Acanthurus coeruleus	GUADELOUPE	M	2022-05-23	68.4	12.5	13.5
Acanthurus coeruleus	GUADELOUPE	F	2022-05-23	70.6	13	14
Acanthurus coeruleus	GUADELOUPE	M	2022-05-23	109.1	15	16.5
Acanthurus coeruleus	GUADELOUPE	M	2022-05-23	77.4	13.5	14.5
Acanthurus coeruleus	GUADELOUPE	F	2022-05-23	59.7	12.5	13.5
Acanthurus coeruleus	GUADELOUPE	F	2022-05-23	189.5	18.5	21
Acanthurus coeruleus	GUADELOUPE	F	2022-05-23	200.9	19	20.5
Acanthurus coeruleus	GUADELOUPE	M	2022-05-23	116.4	15.5	17
Acanthurus coeruleus	GUADELOUPE	F	2022-05-23	78.3	13.5	14.5
Acanthurus coeruleus	GUADELOUPE	F	2022-05-23	109.5	15.5	17
Acanthurus coeruleus	GUADELOUPE	M	2022-05-23	104	15	16.5
Acanthurus coeruleus	GUADELOUPE	M	2022-05-23	74.1	13	14.5
Acanthurus coeruleus	GUADELOUPE	M	2022-05-23	172.2	17	19
Acanthurus coeruleus	GUADELOUPE	M	2022-05-23	102	14.5	16.5
Acanthurus coeruleus	GUADELOUPE	F	2022-05-23	104.1	15	17
Acanthurus coeruleus	GUADELOUPE	F	2022-05-23	157.4	17.5	19
Acanthurus coeruleus	GUADELOUPE	M	2022-05-23	74.5	14	15.5
Acanthurus coeruleus	GUADELOUPE	M	2022-05-23	121.3	16	18
Acanthurus coeruleus	GUADELOUPE	F	2022-05-23	120.4	16.5	18
Acanthurus coeruleus	GUADELOUPE	M	2022-05-23	65	12.5	13.5
Acanthurus coeruleus	GUADELOUPE	M	2022-05-23	78.8	13.5	14.5
Acanthurus coeruleus	GUADELOUPE	M	2022-05-23	68.7	13	14
Acanthurus coeruleus	GUADELOUPE	M	2022-05-23	52	12	13
Acanthurus coeruleus	GUADELOUPE	F	2022-05-23	75.5	13.5	15
Acanthurus coeruleus	GUADELOUPE	M	2022-05-23	72.2	13.5	15
Acanthurus coeruleus	GUADELOUPE	M	2022-05-23	93.7	14.5	16
Acanthurus coeruleus	GUADELOUPE	F	2022-05-23	64.7	13	14
Acanthurus coeruleus	GUADELOUPE	M	2022-05-23	86.1	14	15.5
Acanthurus coeruleus	GUADELOUPE	F	2022-05-23	115.4	15	17
Acanthurus coeruleus	GUADELOUPE	M	2022-05-23	89	14	15.5
Acanthurus coeruleus	GUADELOUPE	M	2022-05-23	69.9	14	15.5
Acanthurus coeruleus	GUADELOUPE	F	2022-05-23	74.3	14	15.5
Acanthurus coeruleus	GUADELOUPE	F	2022-05-23	186.3	18	20.5
Acanthurus coeruleus	GUADELOUPE	M	2022-05-23	64.5	13	14.5
Acanthurus coeruleus	GUADELOUPE	M	2022-05-23	80.1	14.5	15.5
Acanthurus coeruleus	GUADELOUPE	F	2022-05-23	84.3	14.5	15.5
Acanthurus coeruleus	GUADELOUPE	F	2022-05-23	114.3	13.5	15.5
Acanthurus coeruleus	GUADELOUPE	M	2022-05-23	93.5	14.5	16.5
Acanthurus coeruleus	GUADELOUPE	F	2022-05-23	98.8	14	15
Acanthurus coeruleus	GUADELOUPE	M	2022-05-23	77.6	13.5	14.5
Acanthurus coeruleus	GUADELOUPE	M	2022-05-23	55.3	12.5	13.5
Acanthurus coeruleus	GUADELOUPE	F	2022-05-23	98.2	14.5	16
Acanthurus coeruleus	GUADELOUPE	M	2022-05-23	73.2	13	14.5
Acanthurus coeruleus	GUADELOUPE	F	2022-05-23	98.5	14.5	16
Acanthurus coeruleus	GUADELOUPE	M	2022-05-23	62.8	13	14
Acanthurus coeruleus	GUADELOUPE	M	2022-05-23	75.1	14	15
Acanthurus coeruleus	GUADELOUPE	M	2022-05-23	84.5	14	15.5
[truncated: 23,199 more rows]
